# Supplementary material for: Does the dual circulation coupling synergy facilitate firm survival?——Evidence from China
Source: PLoS One. 2023 Aug 21;18(8):e0290448. doi: 10.1371/journal.pone.0290448 (PMC10441801; doi:10.1371/journal.pone.0290448)
Supplement: S1 Data — (XLSX) [file pone.0290448.s001.xlsx]

## Sheet: data
year	ID	industry	d	Coupling	lnage	lnage2	lnscale	CapitalIntensity	Profit	Subsidies	SA
2013	51378767	5273	1	0.133159	0.693147	0.693147	2.3979	2.61007	0.010537	0	-3.07174
2013	51379305	6510	0	0.164933	0.693147	0.693147	3.97029	1.41473	-0.031725	0	-3.18104
2013	51403635	6510	0	0.114739	0.693147	0.693147	3.61092	0.882389	0.003691	0.004362	-3.1973
2013	51412312	6510	0	0.123413	0.693147	0.693147	4.45435	3.09903	-1.43703	0	-3.17803
2013	51421382	4620	1	0.100058	0.693147	0.693147	1.38629	0.510826	0.004333	0	-3.16072
2013	51425500	6510	1	0.107788	0.693147	0.693147	1.38629	1.20397	-0.102888	0	-3.09351
2013	51427223	6530	1	0.1	0.693147	0.693147	1.09861	0	-0.01087	0	-3.00824
2013	51432532	6510	1	0.109492	0.693147	0.693147	3.13549	0.310155	0.076842	0	-3.1924
2013	51432559	7512	1	0.107011	0.693147	0.693147	2.19722	0.318454	0.000673	0.03367	-3.18384
2013	53573988	7590	1	0.12302	0.693147	0.693147	2.83321	1.13943	0.023849	0.000411	-3.17227
2013	53589875	7513	0	0.112296	0.693147	0.693147	1.94591	1.84583	-0.627692	0	-3.07568
2013	53618429	7292	0	0.1	0.693147	0.693147	1.79176	0.336472	-0.2	0	-2.44833
2013	53626744	7519	0	0.137043	0.693147	0.693147	3.04452	1.84055	-0.056026	0.015577	-3.12573
2013	55570756	6510	0	0.114599	0.693147	0.693147	3.58352	1.03977	-0.002661	0	-3.16197
2013	55615176	7239	1	0.1	0.693147	0.693147	2.56495	2.3979	-0.701754	0	-2.98558
2013	55633630	6510	1	0.111246	0.693147	0.693147	2.89037	0.693147	-6.49735	0.26455	-2.72321
2013	57346096	6510	1	0.120165	0.693147	0.693147	3.73767	1.62397	0.000455	0.02252	-3.19655
2013	57346141	6530	0	0.188205	0.693147	0.693147	4.04305	2.56769	0.049648	0.057341	-3.13114
2013	57356155	6530	0	0.1	0.693147	0.693147	2.63906	2.08901	0.056823	0	-3.19296
2013	05737787X	7514	1	0.100622	0.693147	0.693147	3.4012	3.46466	-0.1905	0	-3.19008
2013	59225474	7499	0	0.100313	0.693147	0.693147	1.79176	2.50144	0.05255	0	-3.16007
2013	59270427	6510	0	0.177929	0.693147	0.693147	3.2581	1.52606	-0.185202	0	-3.03688
2013	59287210	7590	1	0.100724	0.693147	0.693147	2.19722	1.77071	-0.377216	0	-3.19693
2013	59292220	7499	0	0.150377	0.693147	0.693147	1.94591	1.94591	0.04897	0	-3.19786
2013	61282670	7320	1	0.125163	0	0	2.94444	2.10006	0.003485	0	-3.13685
2013	61293521	6510	0	0.107999	0	0	2.77259	2.8792	0.095322	0.178288	-3.05648
2013	61316914	7514	1	0.102105	0	0	2.99573	3.78777	-0.541281	0	-3.15796
2013	61342610	5252	1	0.133293	0	0	3.46574	2.17181	-0.071723	0	-3.05516
2013	62782191	6510	0	0.101582	0	0	2.83321	0.223144	-0.082399	0.003381	-3.15778
2013	06282788X	6510	0	0.114828	0	0	2.94444	2.31911	0.001356	0.220063	-3.12562
2013	06488161X	6510	1	0.100622	0	0	2.83321	0.723919	0.000994	0	-3.13996
2013	06489877X	6510	1	0.103063	0	0	2.07944	1.38629	-0.095967	0	-3.12368
2013	67303970	6510	0	0.105403	0	0	2.30259	0.693147	-0.063878	0	-3.11571
2013	100000040	7481	0	0.22563	3.52636	6.99393	5.59471	6.62	0.008175	3.9e-05	-2.82844
2013	100000198	7520	0	0.460462	3.52636	6.99393	5.32788	4.48149	0.028485	0.005583	-2.19688
2013	100000673	5171	0	0.178903	3.46574	6.86901	3.8712	7.66971	0.127667	0.000107	-2.93635
2013	100000825	7481	0	0.254795	3.46574	6.86901	6.10702	4.24232	0.070248	0	-3.02248
2013	10000106X	5179	0	0.41053	3.52636	6.99393	6.21661	6.83544	0.01499	0.000117	-1.76526
2013	100001115	4700	0	0.357452	3.43399	6.80351	6.24028	6.0055	0.027463	0.001341	-2.34517
2013	10000149X	7519	0	0.269509	4.12713	8.22202	5.99894	3.87312	0.048239	0.000331	-3.31903
2013	100001916	7482	0	0.256226	3.4012	6.73578	6.2186	4.52205	0.16125	0	-2.64193
2013	100002724	8620	0	0.150526	3.4012	6.73578	5.09375	6.13273	0.075377	0.000797	-2.1699
2013	100003495	7481	0	0.172123	3.3673	6.66568	4.30407	9.83832	0.022082	0	-0.52981
2013	100005028	7519	0	0.201005	3.3322	6.59304	6.12905	1.75658	0.347043	0	-3.72721
2013	100005255	7482	0	0.120934	3.3322	6.59304	4.27667	4.71143	-0.014083	0	-2.68659
2013	100006442	7481	0	0.456591	3.29584	6.51767	7.20042	3.29998	0.093229	0.009889	-2.64349
2013	100006493	3913	0	0.148716	3.29584	6.51767	5.96358	5.58475	0.03606	0.001986	-3.01173
2013	100007250	5181	0	0.145544	3.2581	6.43935	4.21951	7.20039	0.131118	0	-3.0248
2013	100008018	5172	0	0.180418	2.19722	4.17439	3.95124	7.19014	0.022335	0.000546	-2.43219
2013	100008034	7211	0	0.208599	2.83321	5.54908	5.39816	6.84801	0.054308	0	-0.629369
2013	100008237	5173	0	0.158857	3.2581	6.43935	5.20949	6.03075	-0.428699	0	-2.92319
2013	100008309	7514	0	0.1	2.99573	5.89164	1.09861	7.28824	0.000114	0	-3.34758
2013	100008448	7090	0	0.119759	3.2581	6.43935	3.98898	3.93552	0.029424	2.7e-06	-2.68923
2013	100010142	7499	0	0.101674	3.21888	6.35784	1.79176	8.74442	0.097794	0	-3.43151
2013	100010249	7211	0	0.187018	3.21888	6.35784	5.3845	5.44054	0.004379	0	-0.842712
2013	100010388	7020	0	0.101672	3.21888	6.35784	2.70805	5.07339	0.163576	0	-3.91569
2013	100010943	5164	1	0.101601	3.13549	6.18415	2.94444	6.11846	0.028263	0	-3.59114
2013	100011014	5189	0	0.174761	3.13549	6.18415	3.66356	4.79709	0.02025	0	-3.27486
2013	100011508	5114	0	0.192552	3.29584	6.51767	4.34381	5.62975	0.010043	0	-2.74131
2013	100011786	7499	0	0.316474	3.09104	6.09131	3.85015	4.61361	0.030202	0.005348	-3.14394
2013	100012762	7211	0	0.42119	3.04452	5.99396	4.95583	8.6364	0.030514	0	-0.110356
2013	100013159	6510	0	0.125388	3.04452	5.99396	3.3322	2.69563	0.107675	0	-3.63795
2013	100013714	6510	0	0.148057	3.04452	5.99396	3.61092	2.85902	0.042439	0	-3.48762
2013	100014565	7514	0	0.158053	3.04452	5.99396	4.83628	3.36343	0.222714	0	-3.21198
2013	100015015	7250	1	0.246465	3.04452	5.99396	6.36819	4.51728	-0.019737	0	-3.31687
2013	10001539X	6990	0	0.285457	3.04452	5.99396	5.85793	0	0.042868	0.001182	-1.51847
2013	100016659	6510	0	0.132756	3.3673	6.66568	4.58497	6.99222	0.021311	0	-3.39825
2013	100018208	7519	1	0.1	3.21888	6.35784	3.71357	7.0132	-0.017628	0	-1.86051
2013	100018355	4910	0	0.164585	2.94444	5.78383	6.32077	2.8447	0.056611	0	-2.86595
2013	10001993X	6510	0	0.239468	2.89037	5.66988	5.40268	5.2508	0.233888	0.000282	-3.37171
2013	100023445	6410	0	0.1	2.89037	5.66988	2.19722	2.23805	-0.006321	0	-3.34533
2013	100024675	8620	0	0.124512	2.83321	5.54908	4.49981	1.73987	-0.044931	0.01014	-3.20365
2013	100026531	5153	0	0.223397	2.83321	5.54908	5.22575	2.32609	0.056166	0	-1.76061
2013	100026718	6510	0	0.100189	2.83321	5.54908	1.09861	2.60269	-0.001218	0	-3.48328
2013	100026793	3911	0	0.538504	2.83321	5.54908	7.39142	6.57886	0.038267	0.00104	-0.832146
2013	100027876	6530	0	0.117243	2.83321	5.54908	4.40672	4.65572	0.025393	0	-1.5439
2013	100027972	5090	0	0.163073	2.83321	5.54908	6.04501	5.44779	0.047329	0.008596	-2.96302
2013	101102428	4028	0	0.136527	3.89182	7.74284	5.82895	4.74432	0.053602	0	-4.51681
2013	10110401X	4014	0	0.137585	3.89182	7.74284	5.78074	4.04517	0.024103	0	-4.40539
2013	101110364	5151	0	0.100313	3.09104	6.09131	2.89037	2.83321	-0.025697	0	-3.92414
2013	101112298	7211	0	0.259146	3.4012	6.73578	5.37528	4.23989	-0.01169	0	-1.23618
2013	101120028	5164	0	0.246187	3.13549	6.18415	5.87774	7.08504	0.003176	0.000122	-0.960192
2013	10112159X	7475	0	0.136954	3.29584	6.51767	5.15329	3.00124	0.139638	0	-4.02527
2013	101123405	3021	0	0.165726	3.2581	6.43935	7.04665	5.18843	0.006388	0	-2.74652
2013	101128839	6510	0	0.20764	3.04452	5.99396	6.24804	4.42515	0.033197	0.017177	-3.06854
2013	101128871	6319	1	0.10213	3.09104	6.09131	8.11731	2.17119	0.150418	0	-3.64872
2013	101135369	8190	0	0.11285	3.4012	6.73578	3.80666	0.840783	0.028645	0	-3.19028
2013	101136927	6510	0	0.1	2.99573	5.89164	1.09861	4.28359	0.009054	0	-3.80056
2013	101136935	6510	1	0.1	3.09104	6.09131	1.60944	4.76644	0.009151	0	-3.92273
2013	101137049	6520	0	0.243306	3.29584	6.51767	7.46908	2.4584	0.046975	0.000976	-2.43568
2013	101142091	6510	0	0.179987	2.99573	5.89164	5.2933	3.93637	0.088331	0.026407	-3.37844
2013	10114488X	3990	0	0.284046	2.99573	5.89164	6.37502	3.96052	0.152779	0.047155	-2.99402
2013	101145145	4011	0	0.158525	3.09104	6.09131	4.36945	5.94666	0.020077	0	-3.44609
2013	101147298	3829	0	0.161465	3.04452	5.99396	4.44265	6.2975	-0.000209	0	-2.80898
2013	101154682	3464	0	0.108919	4.02535	8.015	4.18965	5.89779	0.002375	0	-5.03129
2013	10115659X	1320	0	0.157161	2.94444	5.78383	5.16479	2.19467	0.210687	0.016774	-3.55153
2013	101165533	5176	1	0.1	2.94444	5.78383	1.60944	4.11087	0	0	-3.8706
2013	101168312	4819	0	0.1	2.99573	5.89164	3.82864	2.12293	0.001811	0	-3.88138
2013	101169649	6420	1	0.105018	2.94444	5.78383	2.48491	2.21723	-0.08276	0	-3.831
2013	101171597	6330	0	0.100313	2.94444	5.78383	3.61092	3.53612	0.121198	0	-3.55524
2013	101172506	6510	1	0.1	2.89037	5.66988	1.79176	4.18358	0.000687	0	-3.7351
2013	101174026	6530	1	0.122969	2.89037	5.66988	2.63906	3.011	-0.104731	0	-3.77252
2013	101174093	6520	1	0.1004	2.89037	5.66988	1.38629	3.7297	0.000301	0.000803	-3.7619
2013	101174755	3099	0	0.101498	2.63906	5.1358	4.00733	3.42197	-0.076396	0	-3.61416
2013	101175432	7499	0	0.104111	3.04452	5.99396	3.89182	1.64625	0.005483	0	-3.84037
2013	101175838	6510	0	0.153959	2.89037	5.66988	3.63759	6.99492	-0.01372	0	-3.35494
2013	101176101	7320	0	0.218569	2.89037	5.66988	4.38203	7.41289	-0.004066	0.012477	-2.64994
2013	101176136	7250	0	0.234394	2.89037	5.66988	5.60212	1.92073	0.351847	0	-3.64668
2013	101177155	7212	0	0.188605	2.89037	5.66988	4.40672	6.23823	0.012512	0	-2.81078
2013	101177526	6520	0	0.100011	2.89037	5.66988	1.79176	4.07754	0.000296	0.000148	-3.79973
2013	101182587	6510	0	0.140754	2.89037	5.66988	4.43082	1.73814	0.102588	0.060302	-3.81725
2013	101183643	7239	0	0.11064	2.89037	5.66988	3.43399	2.28238	0.310413	0	-3.83229
2013	101184590	6319	0	0.172971	2.94444	5.78383	6.83411	1.80797	0.138796	0	-3.10179
2013	101186211	5177	0	0.1	2.89037	5.66988	1.79176	0.470004	-0.080542	0	-3.81428
2013	101187185	7520	1	0.1	2.89037	5.66988	2.3979	1.8718	0.10768	0	-3.81631
2013	101187521	5179	0	0.141807	2.89037	5.66988	4.76217	2.30603	0.119942	0	-3.26504
2013	101192347	3581	0	0.100083	2.94444	5.78383	0.693147	5.03695	-0.027497	0.002052	-3.87335
2013	101193008	6330	1	0.105101	2.89037	5.66988	2.3979	2.50144	-0.07201	0	-3.82055
2013	101193569	7519	0	0.21773	2.89037	5.66988	4.47734	5.70386	0.380902	0	-3.21066
2013	101193948	6520	0	0.220096	2.89037	5.66988	5.79606	3.5603	0.183833	0.01865	-3.32826
2013	101194027	6510	0	0.131292	2.89037	5.66988	1.94591	4.6217	0.003002	0	-3.83559
2013	101194502	5252	0	0.1	2.89037	5.66988	1.09861	0.405465	0.006337	0	-3.6831
2013	101194908	6510	0	0.225222	2.89037	5.66988	6.39192	1.34344	0.127627	0.067199	-3.52226
2013	101195476	7212	0	0.113912	2.89037	5.66988	3.3322	4.41884	-0.005505	0	-2.43962
2013	10119692X	6510	0	0.117398	2.89037	5.66988	0.693147	2.48491	0.009464	0	-3.49898
2013	101197797	4360	0	0.159798	2.89037	5.66988	2.83321	5.03736	-0.096859	0	-3.80352
2013	101200087	7450	0	0.103003	2.89037	5.66988	3.7612	1.79572	-0.054233	0	-3.79472
2013	101202330	6510	0	0.105313	3.3322	6.59304	2.56495	1.27629	-0.001094	0	-4.23789
2013	101202381	3099	0	0.540915	2.89037	5.66988	4.99721	4.76809	0.017218	0.002395	-3.1485
2013	10120239X	6520	0	0.118439	2.89037	5.66988	3.85015	3.87572	0.041557	0	-3.73141
2013	101204459	7514	0	0.174235	2.89037	5.66988	2.94444	1.88031	0.018633	0	-2.92211
2013	101204678	6520	0	0.158083	2.89037	5.66988	5.02388	3.14495	0.097633	0.053087	-3.45382
2013	101204694	7590	0	0.280846	2.89037	5.66988	4.75359	3.48244	0.047416	0.034052	-3.26913
2013	101205304	4011	0	0.411215	2.89037	5.66988	6.72982	5.66705	0.164802	0.030948	-2.17456
2013	101205435	6540	0	0.164236	2.89037	5.66988	7.36581	2.96733	0.023435	0	-3.14417
2013	101205638	3921	0	0.112339	2.89037	5.66988	4.40672	1.98567	0.172497	0	-3.75105
2013	101206016	4012	0	0.1	2.89037	5.66988	3.04452	4.84497	-0.122365	0	-3.83793
2013	10120677X	5177	0	0.111355	2.89037	5.66988	3.80666	1.4253	0.103042	0	-3.72683
2013	101207617	5177	0	0.112418	3.8712	7.70075	1.79176	5.72945	0.000868	0	-4.991
2013	101209532	6520	0	0.108045	2.89037	5.66988	4.77912	1.39683	0.000126	0	-3.37025
2013	101239504	5252	0	0.108553	2.89037	5.66988	3.09104	0.826679	-0.023681	0	-3.81696
2013	101258692	7512	0	0.17783	2.19722	4.17439	4.23411	5.85856	-0.062474	0	-3.16165
2013	101276081	7499	0	0.125491	3.3673	6.66568	3.66356	4.84667	0.041738	0	-3.91736
2013	101308549	1751	1	0.106421	2.99573	5.89164	3.43399	4.61413	0.038979	0	-3.67351
2013	101329817	7239	0	0.157495	3.04452	5.99396	5.00395	4.34222	0.078542	0	-3.57906
2013	101389449	6520	0	0.1	3.2581	6.43935	5.23111	2.80824	0.013203	0	-3.20308
2013	10139589X	7513	0	0.133752	3.04452	5.99396	3.68888	2.86	0.932766	0	-3.65188
2013	101417366	5176	0	0.158176	2.99573	5.89164	4.44265	3.78581	0.076591	0	-3.38809
2013	101421824	6510	0	0.10375	3.2581	6.43935	4.45435	2.57036	0.080412	0	-3.93933
2013	101432216	7519	0	0.111464	2.89037	5.66988	3.21888	2.69968	0.006742	0.010059	-3.76904
2013	101437375	3581	0	0.113084	2.94444	5.78383	3.58352	1.76277	0.174181	0	-3.78337
2013	101446183	6321	0	0.204455	2.94444	5.78383	8.37678	6.06294	0.017487	0.001129	-1.88868
2013	101508188	7519	1	0.116468	2.99573	5.89164	3.04452	6.28329	0.001358	0	-3.87252
2013	101582919	2740	0	0.116708	2.99573	5.89164	4.86753	0.529259	0.003891	0	-3.69291
2013	101609659	4840	0	0.279122	2.94444	5.78383	6.71296	2.83013	0.084374	0.001708	-2.63429
2013	101621105	7481	1	0.329869	3.55535	7.05359	6.32794	6.87091	0.00549	1.2e-05	-1.72571
2013	101689986	5821	0	0.128134	3.09104	6.09131	3.82864	5.92432	-0.018718	0	-2.51637
2013	10169040X	5164	0	0.219805	3.29584	6.51767	5.6204	4.02014	0.014846	0	-1.37594
2013	101712613	7481	0	0.188332	3.09104	6.09131	4.89784	2.86841	0.07368	0	-3.53189
2013	101724681	7340	1	0.10095	2.99573	5.89164	2.94444	3.70541	0.117899	0	-3.82021
2013	101758291	7519	0	0.180342	2.94444	5.78383	3.91202	3.21888	0.186594	0	-3.46849
2013	10177067X	2770	0	0.104425	2.94444	5.78383	3.52636	3.95763	0.134663	0	-3.5739
2013	101773934	5179	0	0.1	2.94444	5.78383	3.2581	3.23789	0.003124	0	-3.71986
2013	101779551	6599	0	0.160384	3.04452	5.99396	3.91202	1.892	-0.072617	0	-3.67648
2013	101812139	3359	0	0.104643	2.99573	5.89164	4.12713	3.0888	0.016149	0	-3.76243
2013	101877426	3591	0	0.10059	3.21888	6.35784	4.02535	4.1603	0.003324	0	-3.74049
2013	101879333	7212	0	0.104548	3.09104	6.09131	3.63759	2.98895	-0.017652	0	-3.26243
2013	101880422	6510	0	0.137326	2.94444	5.78383	4.91265	2.59581	0.036994	0.015239	-3.60731
2013	101881142	7590	0	0.1	2.94444	5.78383	3.93183	2.31846	0.005892	0	-3.75537
2013	101882022	3823	0	0.1	3.09104	6.09131	4.85203	4.40075	0.00213	0	-3.7241
2013	101884765	4811	0	0.215703	3.52636	6.99393	7.4961	5.58931	0.017847	0.000116	-1.70074
2013	10188479X	5010	0	0.132334	2.94444	5.78383	4.39445	4.36945	-0.137194	0	-3.57801
2013	101885549	7090	0	0.1	3.21888	6.35784	2.30259	1.58697	0.053928	0	-4.00154
2013	101889670	1320	0	0.102181	2.94444	5.78383	2.70805	5.34847	0.006949	0	-3.83283
2013	101890022	7440	0	0.196683	3.09104	6.09131	6.07304	4.88694	0.023024	0	-2.82657
2013	101890997	5153	0	0.1	2.94444	5.78383	1.79176	1.60944	0.005843	0	-3.85127
2013	101891527	111	0	0.100622	2.94444	5.78383	1.09861	5.02716	0.036212	0	-3.8544
2013	101894314	7481	0	0.165332	2.94444	5.78383	5.95842	2.55494	0.132871	0.000106	-3.71189
2013	101896109	7450	0	0.103123	2.30259	4.40672	3.09104	0.805625	-0.09163	0	-3.51492
2013	101896301	6321	1	0.1	3.04452	5.99396	3.52636	1.33977	0.004918	0	-3.91063
2013	101897873	7212	0	0.238561	3.09104	6.09131	4.47734	7.36605	0.121902	0	-2.7459
2013	101897953	6510	0	0.172572	3.04452	5.99396	5.52545	2.50927	0.059603	0	-3.56214
2013	101899318	7519	0	0.102557	3.09104	6.09131	3.21888	3.95684	0.260071	0	-3.86243
2013	101899545	4090	0	0.1	2.94444	5.78383	1.09861	0	-0.001479	0	-3.87502
2013	101899625	2661	0	0.101725	2.94444	5.78383	1.60944	2.25129	0.002516	0	-3.81628
2013	101901895	3340	0	0.1	3.2581	6.43935	2.19722	1.63413	0.038257	0	-4.03049
2013	101902118	5189	0	0.100939	3.3322	6.59304	1.09861	5.00058	0.001104	0	-4.19398
2013	101902652	6520	0	0.10046	2.94444	5.78383	1.09861	0.916291	0.00137	0	-3.87587
2013	101903671	7320	0	0.264063	2.94444	5.78383	5.273	3.95796	0.067714	0.003801	-3.27471
2013	101904826	5179	0	0.110965	2.89037	5.66988	3.8712	3.40967	0.003635	0	-3.54979
2013	101908915	3921	0	0.516604	2.94444	5.78383	5.60212	6.04766	0.033911	0	-2.68462
2013	101909571	6510	0	0.20174	2.94444	5.78383	6.63988	3.74212	0.110027	0.019792	-3.19565
2013	101910812	3589	0	0.106032	2.94444	5.78383	1.94591	3.51155	0.000342	0	-3.85062
2013	101911073	4014	0	0.1	3.13549	6.18415	2.19722	8.22614	9.7e-05	0	-3.65868
2013	101911444	6510	0	0.100929	2.94444	5.78383	4.17439	3.07168	0.044905	0	-3.419
2013	101912543	7212	0	0.150938	2.94444	5.78383	4.26268	5.46104	0.000131	0	-2.65113
2013	10191379X	6510	0	0.10665	2.94444	5.78383	4.39445	1.44102	-0.005419	0	-3.74748
2013	101913984	5273	1	0.14303	2.94444	5.78383	3.82864	2.11223	0.017857	0.070501	-3.87623
2013	10191571X	7212	0	0.100929	3.17805	6.27288	2.30259	9.81347	-0.03314	0	-3.20576
2013	101917264	4920	0	0.104088	3.04452	5.99396	5.15329	1.522	0.003052	0	-3.2835
2013	101920586	6520	0	0.298791	3.09104	6.09131	4.72739	3.0458	0.076875	0	-2.86599
2013	101925213	5251	0	0.116955	2.99573	5.89164	2.19722	4.25915	0.033109	0	-3.9148
2013	101926523	1320	0	0.129892	2.07944	3.91202	5.52545	3.95063	0.031216	0	-2.99463
2013	101927040	7040	0	0.1	4.04305	8.05102	4.11087	6.2002	0.037183	0	-5.18775
2013	101927083	8021	0	0.1	2.94444	5.78383	1.09861	0	-0.021395	0	-3.79021
2013	101927761	7212	0	0.1	2.89037	5.66988	2.3979	3.5582	0.033657	0	-3.79676
2013	101927796	3921	0	0.271019	2.94444	5.78383	6.07074	4.90625	-0.000502	0.019564	-2.88143
2013	101928553	6510	1	0.102028	2.94444	5.78383	3.04452	1.76644	0.027942	0	-3.78188
2013	101929273	3466	0	0.104207	3.21888	6.35784	4.29046	3.27031	0.00056	0	-4.07523
2013	101929281	3512	0	0.253791	4.07754	8.12118	6.6053	5.1409	0.026017	0	-4.05674
2013	10192929X	5169	0	0.140639	2.99573	5.89164	4.21951	2.60875	0.010054	0	-2.98974
2013	10192988X	6530	0	0.1	2.89037	5.66988	1.38629	5.55037	0.034683	0	-3.80011
2013	101929927	4029	0	0.104714	3.04452	5.99396	2.19722	4.15104	0.000823	0	-3.94182
2013	101930039	5281	1	0.104272	2.94444	5.78383	1.94591	2.82336	0.002375	0	-3.73352
2013	101931293	1495	1	0.100313	2.99573	5.89164	1.60944	0	0.004918	0	-3.71833
2013	101931728	6599	1	0.130914	2.94444	5.78383	3.55535	2.77626	0.378471	0	-3.56969
2013	101932333	7519	0	0.100158	2.94444	5.78383	2.56495	3.28028	0.003974	0	-3.87318
2013	101932341	7471	0	0.111865	2.94444	5.78383	2.77259	0.788457	0.0239	0	-3.83228
2013	101933491	5165	0	0.108729	3.2581	6.43935	3.2581	4.24046	-0.048108	0	-4.15447
2013	101936748	5169	0	0.140812	2.94444	5.78383	3.3322	4.58042	-0.025753	0.000411	-3.71708
2013	101938575	7320	1	0.1	2.89037	5.66988	2.19722	2.97041	0	0	-3.75165
2013	101940069	7482	0	0.191016	2.89037	5.66988	6.03309	5.48243	0.046078	0	-3.01246
2013	101940923	5169	0	0.1	3.21888	6.35784	2.48491	2.38123	0.005527	0	-4.11549
2013	101940990	7040	0	0.105093	3.3673	6.66568	4.51086	8.41213	-0.037481	0	-2.58037
2013	101941096	6520	0	0.104615	3.4012	6.73578	2.19722	6.17405	-0.044061	0	-4.2441
2013	101941264	5169	0	0.100376	3.09104	6.09131	3.04452	3.56247	-0.113754	0	-3.99721
2013	101941395	3561	0	0.218417	3.13549	6.18415	5.1985	2.87137	0.104262	0.010208	-3.59716
2013	101941504	7499	0	0.1	3.09104	6.09131	2.30259	3.46574	-0.471789	0	-3.94099
2013	101941651	7320	0	0.1109	3.17805	6.27288	4.14313	1.62544	0.118453	0	-3.96051
2013	10194182X	7320	0	0.145155	3.2581	6.43935	4.5326	4.60615	0.022918	0	-3.88331
2013	101941862	3823	0	0.137456	2.94444	5.78383	4.89035	5.26833	0.00686	0	-3.47705
2013	101941889	7320	1	0.1	3.2581	6.43935	3.4012	3.19232	0.083753	0	-4.13275
2013	101941934	7590	0	0.102105	2.89037	5.66988	3.43399	4.80974	0.001868	0	-3.64694
2013	101942080	5264	0	0.1	3.21888	6.35784	1.79176	2.32239	0.034566	0	-4.02844
2013	101943200	7461	0	0.100211	3.2581	6.43935	1.09861	4.60517	0.010388	0	-4.15494
2013	101943235	5176	0	0.1	3.13549	6.18415	2.3979	4.18358	0.006481	0	-4.03756
2013	101943403	3585	0	0.15976	3.13549	6.18415	4.91265	5.81096	0.017298	0	-3.40104
2013	101943753	3821	0	0.100044	3.29584	6.51767	1.38629	0	-0.046467	0	-4.08391
2013	101943809	5153	0	0.100005	3.2581	6.43935	2.48491	1.64516	0.00707	0	-4.12727
2013	101944019	4029	0	0.103486	3.21888	6.35784	2.63906	1.49549	0.229372	0	-4.11373
2013	101944027	7514	0	0.197123	3.29584	6.51767	4.39445	5.22083	0.099547	0	-3.2454
2013	101944051	5090	0	0.150812	3.21888	6.35784	4.39445	3.67662	0.116262	0.000125	-3.85045
2013	101944094	8190	0	0.100929	3.4012	6.73578	5.32788	2.23446	-0.971049	0	-4.30591
2013	10194430X	5179	1	0.1	2.56495	4.97673	2.63906	1.56219	-0.104796	0	-3.62107
2013	101944481	4014	0	0.100622	3.2581	6.43935	1.38629	0.980829	0.003249	0	-4.09288
2013	101944561	7320	0	0.116186	3.2581	6.43935	3.17805	1.55585	0.013484	0	-4.11102
2013	101944668	8190	1	0.1	3.21888	6.35784	1.60944	1.0116	0.00049	0	-4.07923
2013	101944684	3461	0	0.151987	3.4012	6.73578	4.54329	2.19243	0.002024	0	-3.90108
2013	101944692	4011	0	0.201981	3.2581	6.43935	5.97381	3.28185	0.047598	0	-3.1685
2013	101944836	6510	0	0.162587	3.3673	6.66568	3.73767	2.62502	0.006777	0	-4.26487
2013	101944991	6510	0	0.1	3.2581	6.43935	1.94591	2.31911	0.000695	0	-4.08551
2013	101945003	6312	0	0.102399	3.13549	6.18415	3.21888	3.68992	0.00297	0	-3.84807
2013	101945134	6510	0	0.235405	3.3673	6.66568	4.89035	3.77294	0.015556	0.004545	-3.7543
2013	101945273	3424	1	0.104749	3.29584	6.51767	3.21888	3.94077	0.004546	0	-4.14589
2013	101945329	5274	0	0.1	3.13549	6.18415	2.83321	1.94591	0.224563	0	-4.01448
2013	101945345	3921	0	0.104753	3.09104	6.09131	2.89037	2.62211	-0.577493	0	-3.995
2013	101945409	5177	0	0.1241	3.17805	6.27288	4.12713	3.52829	-0.000935	0	-3.57232
2013	101945783	7519	0	0.100139	3.21888	6.35784	1.38629	4.03129	0.002353	0	-3.8459
2013	101945978	7450	1	0.101126	3.09104	6.09131	2.48491	0.860201	0.015707	0	-3.99351
2013	101946065	7212	1	0.114114	2.19722	4.17439	2.63906	3.32393	0.009756	0	-3.02694
2013	101946073	7590	0	0.104548	3.29584	6.51767	2.77259	4.32369	0.000707	0	-4.19774
2013	101946161	6510	0	0.139364	3.2581	6.43935	6.21461	2.00753	0.190988	0	-3.8323
2013	101946428	6510	0	0.104272	2.48491	4.80402	2.19722	4.71738	0.022235	0	-3.59395
2013	101946735	1495	0	0.327524	3.13549	6.18415	5.3033	2.56994	0.128091	0	-3.5677
2013	101946823	7519	0	0.183886	3.04452	5.99396	2.99573	9.05484	0.006184	0	-3.00226
2013	101947797	7482	0	0.134119	3.3673	6.66568	1.94591	4.65871	0.09906	0	-3.9615
2013	101947906	3969	0	0.104548	2.77259	5.42053	3.29584	3.48596	0.002255	0	-3.72109
2013	101947949	3599	0	0.1	3.13549	6.18415	3.61092	5.1988	0	0	-3.99528
2013	101948300	6510	0	0.1	3.29584	6.51767	2.56495	4.46399	0.003432	0	-4.19106
2013	101948378	7519	0	0.1	3.09104	6.09131	1.94591	3.52636	-0.033546	0	-3.95223
2013	101949223	3849	0	0.100313	3.17805	6.27288	4.20469	2.887	0.05071	0	-3.96401
2013	101949397	4990	0	0.139587	3.29584	6.51767	5.8693	1.79553	0.02765	0.00023	-3.68777
2013	101949645	6510	1	0.1	3.17805	6.27288	1.60944	6.73102	-0.063783	0	-4.07626
2013	101949725	5179	0	0.10348	3.13549	6.18415	2.70805	1.89354	0.000701	0	-3.96988
2013	101949792	4041	0	0.1	3.17805	6.27288	2.19722	1.70475	0.115548	0	-4.05006
2013	101949960	5199	1	0.1	3.2581	6.43935	1.79176	2.65324	0.004507	0	-4.15761
2013	101950224	6520	0	0.39977	2.94444	5.78383	6.07764	2.9303	0.217675	0.060346	-2.60748
2013	101950654	6520	0	0.1	3.09104	6.09131	1.09861	1.94591	0.057182	0	-3.92787
2013	101951083	5179	1	0.100376	3.09104	6.09131	1.60944	0.916291	-0.014414	0	-3.89375
2013	101951104	7519	0	0.100929	3.13549	6.18415	3.13549	6.49003	0.0064	0	-3.71802
2013	101951147	5179	1	0.1	3.09104	6.09131	1.09861	0	-0.470199	0	-3.45731
2013	101951171	7320	0	0.1	2.94444	5.78383	2.19722	2.44235	-0.000239	0	-3.84554
2013	101951438	2689	0	0.1	3.09104	6.09131	3.46574	2.08747	0.007842	0	-3.99018
2013	101951497	7040	0	0.100313	3.2581	6.43935	2.89037	4.81553	0.000736	0	-3.82773
2013	10195169X	4890	0	0.151915	3.2581	6.43935	5.14749	2.77915	0.027443	0	-3.40617
2013	101951796	4910	0	0.1	3.2581	6.43935	3.3673	0.887303	0.006909	0	-3.7026
2013	101951833	7512	0	0.119276	3.2581	6.43935	3.78419	3.84817	0.152949	0	-3.89986
2013	101951905	2641	0	0.101564	2.99573	5.89164	3.58352	3.66063	0.004527	0	-3.7747
2013	101951964	7340	0	0.100313	3.17805	6.27288	3.43399	5.34456	0.000358	0	-3.93057
2013	101951999	3713	0	0.320499	3.2581	6.43935	6.90274	4.47383	0.151056	0	-2.53451
2013	10195206X	6520	0	0.136566	3.13549	6.18415	3.93183	1.7984	0.002628	0.041421	-3.9671
2013	101952107	3443	0	0.279129	3.13549	6.18415	6.58203	4.31467	0.068727	0	-2.71614
2013	10195230X	3899	0	0.101723	2.99573	5.89164	2.3979	3.56105	0.001138	0	-3.91654
2013	101952369	5279	0	0.100007	3.2581	6.43935	1.38629	5.34711	-0.000621	0	-4.13308
2013	10195257X	5153	1	0.1	2.89037	5.66988	2.3979	0.993252	-0.154696	0	-3.70465
2013	101952641	4851	0	0.115206	3.17805	6.27288	4.34381	2.61912	0.048842	0	-3.86091
2013	101952676	7211	1	0.100622	3.46574	6.86901	2.77259	9.98634	0.000168	0	-3.42045
2013	101952772	4910	0	0.100367	3.2581	6.43935	3.8712	2.70805	0.026489	0.00029	-4.00595
2013	101952932	6790	0	0.1	2.89037	5.66988	1.38629	0	-0.044761	0	-3.81726
2013	101953054	7513	0	0.100029	3.09104	6.09131	1.38629	5.27471	0.033741	0	-3.95947
2013	101953345	6510	0	0.398913	2.94444	5.78383	4.30407	3.10403	-0.046922	0.101739	-3.71243
2013	101953564	3467	0	0.100313	3.2581	6.43935	3.78419	0.983732	0.057486	0	-4.03904
2013	101953644	5177	0	0.1	2.94444	5.78383	1.79176	2.45101	0.000124	0	-3.87031
2013	101954145	5165	0	0.286156	3.4012	6.73578	5.17615	6.1943	0.121167	0	-1.68345
2013	101954401	4014	0	0.148725	2.89037	5.66988	3.80666	4.05691	0.023649	0	-3.49552
2013	10195636X	8620	0	0.193565	2.89037	5.66988	5.83188	3.20859	0.0065	0	-2.49037
2013	101956861	5090	0	0.17359	3.09104	6.09131	4.57471	2.90474	0.002628	0.002226	-3.5123
2013	101956888	3952	0	0.427177	2.89037	5.66988	4.77912	2.45915	0.230885	0	-3.15784
2013	101957573	3024	0	0.103747	3.89182	7.74284	4.23411	3.5133	0.014728	0.000772	-4.25374
2013	101960000	6510	0	0.10265	2.99573	5.89164	3.95124	2.4767	0.012552	0	-3.6661
2013	101960705	3599	0	0.105045	3.29584	6.51767	2.07944	4.27865	-0.010788	0	-4.14636
2013	101960799	6520	1	0.109187	3.3673	6.66568	1.94591	3.73369	0.621617	0	-4.24549
2013	101962321	6321	0	0.1	3.04452	5.99396	5.52146	1.72104	0.167361	0	-3.91017
2013	101962495	2665	0	0.105041	2.89037	5.66988	1.09861	0	0.004213	0	-3.66591
2013	101964570	4022	0	0.104312	3.09104	6.09131	3.2581	3.73194	0.135759	0	-3.93064
2013	101964781	7499	0	0.1	3.09104	6.09131	1.60944	0.81093	0.000731	0	-3.98953
2013	101964992	2645	0	0.120675	3.09104	6.09131	4.70953	5.01812	0.142912	0	-3.65608
2013	10196508X	7519	0	0.116268	2.89037	5.66988	3.98898	3.54669	0.084921	0	-3.63199
2013	101965143	3990	0	0.110566	3.09104	6.09131	3.3673	6.6774	0.037313	0	-3.83665
2013	101965290	5279	0	0.1	2.83321	5.54908	1.94591	3.95444	0.001435	0	-3.79567
2013	101965370	7040	1	0.1	3.13549	6.18415	4.14313	8.58142	0.001232	0	-3.15054
2013	101966816	6510	0	0.510326	2.89037	5.66988	8.80612	2.12545	0.068816	0.008802	-2.2483
2013	101967333	6510	0	0.240397	2.89037	5.66988	6.41673	3.21783	0.102294	0.015016	-2.81165
2013	101968088	6520	1	0.1	2.89037	5.66988	1.38629	0	-0.438174	0	-3.74445
2013	101970938	4027	0	0.1	3.09104	6.09131	2.56495	3.30505	-0.081129	0	-3.75437
2013	101971439	6510	1	0.100313	3.09104	6.09131	2.48491	1.59109	0.006579	0	-3.9185
2013	10197201X	5177	0	0.146646	3.04452	5.99396	5.41165	1.69203	0.050673	0	-3.45445
2013	101972028	5178	0	0.14423	3.09104	6.09131	7.63772	3.68876	0.042625	0.000631	-2.00648
2013	101973266	5251	0	0.104789	3.2581	6.43935	4.60517	3.97902	0.048715	0	-3.11235
2013	101973426	4190	1	0.1	3.04452	5.99396	4.44265	3.73426	-0.252589	0	-3.95397
2013	101974090	7450	0	0.100622	3.04452	5.99396	4.09434	3.89009	-0.004841	0	-3.6382
2013	101974963	7211	0	0.504153	3.09104	6.09131	5.26786	7.23401	0.012866	0.000151	-0.334811
2013	101975149	3912	0	0.174786	3.09104	6.09131	5.59471	1.28425	0.026409	6.8e-06	-3.03933
2013	101978331	3561	0	0.1	3.09104	6.09131	3.3673	4.20842	0.008956	0	-3.98873
2013	101978788	6520	0	0.1	3.04452	5.99396	1.79176	1.91692	-0.2	0	-3.91209
2013	101983616	7513	0	0.101233	3.2581	6.43935	3.73767	0.024098	0.004605	0	-3.89481
2013	101984811	5252	1	0.100313	3.29584	6.51767	2.07944	3.31159	0.012179	0	-4.13431
2013	101985435	7212	0	0.188159	3.2581	6.43935	5.55683	2.20409	-0.000389	0	-1.99666
2013	101985670	7212	0	0.138732	2.94444	5.78383	4.07754	5.97749	0.038947	0	-1.07056
2013	101986614	2641	0	0.104862	3.04452	5.99396	2.56495	0.154151	0.000184	0	-3.93548
2013	101986753	3516	0	0.101383	3.09104	6.09131	3.63759	1.48895	0.01566	0	-3.99395
2013	101988265	5164	0	0.121676	3.04452	5.99396	3.71357	5.80664	0.001403	0	-0.877263
2013	101988281	7499	0	0.104311	3.04452	5.99396	1.94591	3.00403	0.003624	0	-3.93286
2013	101988695	7482	0	0.122389	3.3322	6.59304	5.15906	3.52534	0.099019	0	-3.94533
2013	101989014	6599	0	0.130221	3.04452	5.99396	6.40523	3.05238	0.069573	0	-3.67517
2013	101989604	5177	0	0.125683	2.99573	5.89164	4.93447	2.39987	0.033718	0	-3.54946
2013	101990496	3512	0	0.330349	2.94444	5.78383	4.5326	6.33477	0.076742	0	-2.81283
2013	101992942	5179	1	0.1	2.89037	5.66988	1.09861	1.09861	0.000355	0	-3.82109
2013	101994737	6599	0	0.143208	3.04452	5.99396	4.07754	3.78536	0.060562	0.00876	-3.27002
2013	101994999	2651	0	0.115899	3.4012	6.73578	3.4012	6.18002	0.008482	0	-4.0021
2013	101997751	5153	0	0.100313	3.04452	5.99396	0.693147	0	0.00319	0	-3.86943
2013	101997962	7040	0	0.1	3.13549	6.18415	3.4012	3.9845	0.006509	0	-4.03694
2013	101998244	7519	0	0.209542	2.99573	5.89164	5.2933	4.10081	0.07293	0	-3.2796
2013	102000773	7040	0	0.1	3.04452	5.99396	1.94591	8.72888	0.000253	0	-3.4756
2013	102001063	7410	0	0.100313	3.09104	6.09131	4.26268	2.30686	-0.140605	0	-3.99791
2013	102001370	7590	0	0.1	3.09104	6.09131	3.4012	1.06352	0.151499	0	-3.93872
2013	102001565	7320	0	0.115578	3.09104	6.09131	2.07944	3.95399	0.136171	0	-3.63676
2013	10200191X	7310	1	0.125361	3.04452	5.99396	3.97029	4.07623	0.034173	0	-3.82371
2013	102002226	7320	0	0.242443	3.04452	5.99396	4.76217	5.19788	0.19104	0.044753	-3.62441
2013	102002277	7514	0	0.102025	3.09104	6.09131	3.3673	4.64026	0.013049	0	-3.95722
2013	102002840	4014	0	0.100929	3.09104	6.09131	3.4012	3.37558	0.018148	0	-3.9755
2013	102002904	5178	1	0.123868	3.04452	5.99396	4.30407	2.52189	0.052326	0	-3.84097
2013	102002963	3589	0	0.1	3.04452	5.99396	1.60944	3.23868	-0.015444	0	-3.56861
2013	102002971	7231	0	0.101671	3.04452	5.99396	3.46574	2.33433	0.016393	0	-3.94228
2013	102003149	7430	0	0.133665	3.04452	5.99396	3.46574	3.42353	0.024493	0	-3.93217
2013	102003499	7481	0	0.175815	3.09104	6.09131	5.0876	4.15937	0.057605	0	-3.34813
2013	102003587	5273	0	0.100313	3.04452	5.99396	2.07944	0.251314	0.002989	0	-3.95795
2013	10200570X	7310	0	0.1082	3.09104	6.09131	6.22059	5.85576	0.004879	0	-1.3172
2013	102005849	6510	0	0.135845	2.99573	5.89164	4.39445	2.28493	0.005489	0.018525	-3.71352
2013	102005961	7499	0	0.102105	2.89037	5.66988	3.09104	0.962811	0.000584	0	-3.82783
2013	102006497	2720	0	0.100316	2.99573	5.89164	1.09861	0	0	0	-3.90987
2013	102006534	5177	0	0.1	2.99573	5.89164	2.48491	5.09987	0.0475	0	-3.6712
2013	102006665	7310	0	0.138655	2.99573	5.89164	5.07517	3.06439	0.036077	0	-3.52905
2013	102006761	5176	0	0.105833	3.04452	5.99396	2.70805	4.20576	-0.015122	0	-3.0214
2013	10200685X	6520	0	0.109317	3.09104	6.09131	3.78419	4.42276	0.286218	0	-3.61365
2013	102006956	1320	0	0.622189	2.99573	5.89164	7.31189	4.69352	0.106622	0.00055	-1.89189
2013	102009639	7519	0	0.114139	3.3673	6.66568	3.58352	4.89677	-0.0006	0	-3.80219
2013	102009903	5179	0	0.109976	3.2581	6.43935	4.00733	1.46634	0.160085	0	-3.93459
2013	102010218	5179	1	0.1	3.04452	5.99396	1.09861	2.0149	0.001041	0	-3.95759
2013	102010234	4015	0	0.107332	3.04452	5.99396	2.63906	2.59984	0.052614	0.027815	-3.94407
2013	102010277	3391	0	0.104714	3.04452	5.99396	3.21888	4.3705	0.013775	0	-3.9502
2013	102010285	6599	0	0.1	3.09104	6.09131	3.85015	1.84124	0.001724	0	-3.98107
2013	102010306	7212	0	0.11946	3.04452	5.99396	3.63759	8.79831	0.01068	0	-3.05765
2013	102010314	7020	0	0.1	3.04452	5.99396	2.63906	3.7701	0.085473	0	-3.94719
2013	102010461	7482	0	0.365643	3.04452	5.99396	6.72383	2.62564	0.127074	0	-3.13032
2013	102010867	3061	1	0.1	3.04452	5.99396	2.48491	3.10336	-0.176787	0	-3.95277
2013	102011667	7250	0	0.174594	2.99573	5.89164	5.30827	5.5764	0.000939	0	-3.36602
2013	102011739	7340	0	0.112132	2.99573	5.89164	3.55535	1.98707	0.010864	0	-3.86647
2013	102011958	7512	0	0.100313	2.99573	5.89164	3.3673	1.03724	0.004318	0	-3.89666
2013	102012440	3913	0	0.1	3.04452	5.99396	1.79176	7.65435	0.004474	0	-3.89114
2013	102013283	2911	0	0.1	2.99573	5.89164	3.73767	5.10002	-0.004628	0	-3.25838
2013	102014382	3714	0	0.198877	3.09104	6.09131	6.04263	2.49124	0.083584	0.039222	-3.26471
2013	102015385	4014	0	0.158222	3.09104	6.09131	4.31749	3.66495	0.098042	0.024166	-3.67172
2013	102016839	3562	1	0.138195	3.04452	5.99396	2.99573	3.38706	0.000591	0	-3.49812
2013	102017532	5178	0	0.1	3.04452	5.99396	2.19722	0.117783	0.002056	0	-3.95653
2013	102018025	6599	0	0.254247	3.04452	5.99396	5.24702	3.46408	0.039563	0	-2.96831
2013	102018084	5274	0	0.100622	3.04452	5.99396	2.07944	2.3979	0.007051	0	-3.93185
2013	102018201	3714	0	0.128039	3.4012	6.73578	4.07754	3.38964	0.072545	0	-3.78868
2013	102018658	6510	0	0.107925	2.99573	5.89164	3.09104	0.998529	0.012821	0	-3.74347
2013	102019327	7519	0	0.118402	3.04452	5.99396	3.04452	2.70805	0.004296	0	-3.95278
2013	102019669	6510	0	0.206931	3.04452	5.99396	5.1985	2.96527	0.075701	0	-3.01859
2013	102019933	7483	0	0.138351	3.09104	6.09131	4.56435	2.01701	0.11572	0	-3.98418
2013	102020395	7320	0	0.206012	1.94591	3.61092	4.96981	2.43349	-0.053733	0.030657	-3.03465
2013	102020539	7340	0	0.100014	3.04452	5.99396	1.09861	3.97968	0	0	-3.71196
2013	102020862	5010	0	0.105209	3.04452	5.99396	3.97029	2.584	-0.109685	0	-3.80607
2013	102021179	3921	0	0.104438	3.13549	6.18415	3.13549	3.20422	-0.036676	0.000315	-3.98554
2013	102022390	6510	0	0.120912	3.21888	6.35784	4.54329	2.3979	0.07412	0	-3.92684
2013	102024062	7519	0	0.1	3.09104	6.09131	2.19722	3.78419	0.005873	0	-3.95199
2013	10202584X	3599	0	0.1	3.04452	5.99396	3.52636	3.19805	0.006364	0	-3.95479
2013	102026033	6510	0	0.131493	3.09104	6.09131	5.33272	3.71688	0.048552	0.022056	-3.68255
2013	102026076	7320	0	0.10025	3.2581	6.43935	2.30259	3.59274	-0.081934	0	-4.15501
2013	102026551	190	0	0.140415	3.04452	5.99396	4.31749	4.62391	0.011086	7.9e-05	-3.49601
2013	102026666	3562	0	0.103415	3.04452	5.99396	2.56495	3.61989	0.009283	0	-3.9335
2013	102026850	7320	0	0.100622	3.04452	5.99396	2.48491	1.09861	-0.004454	0	-3.95711
2013	102027001	4910	0	0.104714	3.04452	5.99396	3.93183	1.94591	-0.004613	0	-3.74676
2013	102027095	6520	0	0.1	3.04452	5.99396	2.70805	4.6526	-0.090031	0	-3.82114
2013	10202736X	6321	0	0.194303	3.04452	5.99396	5.23111	2.54025	0.122181	0.060898	-3.47367
2013	102028792	3921	1	0.130622	3.04452	5.99396	4.31749	2.18057	0.037388	0	-3.87112
2013	102028952	7519	0	0.143201	3.09104	6.09131	3.49651	4.44339	0.211204	0	-3.98556
2013	102029074	7212	1	0.125287	1.94591	3.61092	3.2581	2.7213	0.041553	0	-2.76582
2013	102029306	7320	0	0.557296	1.94591	3.61092	6.23048	2.74914	0.023597	0	-2.29664
2013	102031430	4090	0	0.1	2.99573	5.89164	2.48491	2.36428	0.010004	0	-3.91688
2013	102031721	7475	1	0.100313	2.30259	4.40672	3.58352	1.66501	0.015086	0	-3.44022
2013	102031828	7320	1	0.1	2.83321	5.54908	1.38629	1.60944	0	0	-3.32768
2013	102032927	5251	0	0.100548	3.04452	5.99396	0.693147	8.11999	-0.050984	0.005754	-3.89673
2013	10203392X	6510	0	0.112315	3.04452	5.99396	2.94444	1.88031	-0.035507	0	-3.8555
2013	10203472X	5177	0	0.1146	3.04452	5.99396	4.70953	2.2378	0.011392	0	-3.63205
2013	102034834	5279	0	0.1	3.04452	5.99396	1.79176	2.41591	0.000488	0	-3.95527
2013	102035116	5279	0	0.1	3.09104	6.09131	1.94591	2.82336	0.008982	0	-3.87961
2013	10203608X	7481	0	0.100315	3.04452	5.99396	5.27811	2.21137	0.390775	0	-3.88452
2013	102036100	3140	0	0.1	3.04452	5.99396	2.3979	2.91777	-0.08978	0	-3.92137
2013	102037461	6530	0	0.133016	3.04452	5.99396	5.0626	2.64992	-0.08569	0	-3.78863
2013	102037963	8790	0	0.100329	3.04452	5.99396	2.56495	2.54553	0.065596	0	-3.79406
2013	102038165	4011	0	0.106107	3.04452	5.99396	4.82028	2.43418	0.090417	0	-3.75526
2013	102041137	3969	0	0.105919	3.09104	6.09131	2.70805	0.85745	0.007766	0	-3.98912
2013	102041516	4130	0	0.1	3.04452	5.99396	4.47734	2.83051	0.422343	0	-3.83915
2013	102041591	7113	1	0.1	2.99573	5.89164	2.3979	3.29213	0.183168	0	-3.84848
2013	102041663	7212	0	0.12351	3.04452	5.99396	4.12713	6.18759	0.008885	0	-2.32263
2013	102041874	7233	1	0.109057	1.94591	3.61092	2.3979	1.1314	0.046927	0	-2.98007
2013	102041890	7840	0	0.105217	3.04452	5.99396	3.29584	4.54289	0.031335	0	-3.77502
2013	102042252	3059	0	0.178906	2.99573	5.89164	5.3799	6.27261	-0.124694	0	-3.2151
2013	102042711	3940	1	0.1	3.09104	6.09131	0.693147	9.67991	-0.001224	0	-2.28545
2013	102043343	2710	0	0.110379	3.04452	5.99396	2.70805	2.33768	-0.040316	0	-3.89756
2013	10204344X	7519	1	0.1	3.04452	5.99396	3.97029	2.03017	-0.022284	0	-3.90813
2013	102043482	5274	0	0.1	3.09104	6.09131	2.63906	4.73282	0.02004	0	-3.87906
2013	102043490	7320	0	0.100644	3.09104	6.09131	2.48491	3.25108	-0.158093	0.000794	-3.99787
2013	102043722	6510	0	0.370814	3.52636	6.99393	7.41035	4.94337	0.000552	0.009647	-2.80124
2013	102043781	6510	1	0.127638	3.04452	5.99396	3.43399	2.48213	-0.018392	0.034597	-3.92681
2013	102046325	3829	0	0.136615	3.04452	5.99396	3.97029	3.97716	0.021419	0	-3.87492
2013	102046536	2919	0	0.1	3.04452	5.99396	2.70805	4.9523	0.024261	0	-3.78409
2013	102046552	5279	0	0.10003	3.04452	5.99396	0.693147	1.94591	0.005952	0.005952	-3.63285
2013	102047272	7482	0	0.125699	4.11087	8.18897	4.79579	5.71807	0.197625	0	-3.53348
2013	102047715	7239	0	0.1	3.04452	5.99396	1.38629	3.37872	0.005362	0	-3.3251
2013	102047790	5273	1	0.100822	3.04452	5.99396	2.19722	8.25884	-0.003912	0	-3.34805
2013	102047811	3913	1	0.1	2.99573	5.89164	2.99573	1.69995	0.016441	0	-3.89952
2013	102048275	6520	0	0.140166	3.09104	6.09131	4.80402	1.98527	0.088167	0	-3.65778
2013	102049032	7440	0	0.108243	2.99573	5.89164	5.0689	3.53211	0.008322	0	-3.43957
2013	102049382	5181	0	0.13407	3.04452	5.99396	2.77259	3.47197	0.035755	0.101002	-3.82465
2013	102050631	5166	1	0.1	2.99573	5.89164	0.693147	7.19068	-0.011009	0	-3.85156
2013	102050746	6319	0	0.205302	2.99573	5.89164	5.0814	6.37786	0.000622	0	-2.82917
2013	102051255	7491	0	0.160873	3.09104	6.09131	5.07517	4.43522	0.406859	0	-3.63942
2013	102051407	6510	1	0.100088	3.09104	6.09131	1.09861	2.19722	0.059633	0	-3.56294
2013	102051941	3913	0	0.110576	3.2581	6.43935	4.74493	4.43561	0.000243	0	-2.99378
2013	102054202	4700	0	0.183089	3.2581	6.43935	7.91535	4.42314	0.002854	5.2e-06	-1.71724
2013	10205443X	7499	0	0.1	2.99573	5.89164	0.693147	0.693147	-0.017317	0	-3.83696
2013	102054851	6410	0	0.113343	2.99573	5.89164	3.85015	4.29492	0.003653	0	-3.82313
2013	102054966	7519	0	0.108382	2.99573	5.89164	3.98898	3.26244	0.042456	0	-3.37928
2013	102055141	4700	0	0.28135	3.09104	6.09131	7.03966	4.36881	0.002306	0.002732	-2.27934
2013	102055213	3562	1	0.1	2.94444	5.78383	0.693147	0	0.207949	0	-3.64459
2013	102055686	6510	0	0.111387	3.09104	6.09131	3.95124	2.11318	0.112272	0	-3.97188
2013	102056080	6520	0	0.1	2.99573	5.89164	3.82864	1.9894	0.00587	0	-3.78627
2013	102057657	6330	0	0.117078	3.04452	5.99396	4.59512	2.7415	0.147767	0	-3.57432
2013	102058086	6510	0	0.49659	2.99573	5.89164	4.65396	5.5742	0.205052	0.033967	-3.51468
2013	102058270	7481	0	0.10509	2.99573	5.89164	5.66988	1.92341	0.027906	0	-3.86609
2013	102060194	3660	0	0.1	3.21888	6.35784	2.89037	5.6417	0.000599	0	-4.02259
2013	102060215	7519	0	0.1	3.2581	6.43935	3.21888	5.67103	0.0247	0	-3.90172
2013	102060995	6510	1	0.1	2.99573	5.89164	2.30259	3.11598	-0.049956	0	-3.89322
2013	102061322	5149	0	0.1	3.09104	6.09131	2.07944	3.34739	0.001683	0	-3.9975
2013	102062923	3599	1	0.10197	2.99573	5.89164	3.52636	2.44629	-0.042539	0	-3.87726
2013	102063942	3062	1	0.1	3.09104	6.09131	1.38629	4.89535	0.035763	0	-3.9493
2013	102064523	7320	1	0.106131	3.04452	5.99396	1.60944	4.45144	0.000368	0	-3.93542
2013	102064654	4990	0	0.1	2.70805	5.2832	2.63906	0	-0.002029	0	-3.69274
2013	102066895	2669	0	0.178018	3.49651	6.93245	4.78749	5.13035	0.020628	0.001536	-3.97809
2013	102067046	6510	0	0.14531	3.04452	5.99396	4.95583	3.55251	0.467783	0.002308	-3.47264
2013	102067521	6510	1	0.100622	2.99573	5.89164	2.3979	3.54962	-0.068468	0	-3.70047
2013	102067898	8630	0	0.100313	3.09104	6.09131	3.29584	2.46875	0.023411	0	-3.94099
2013	102070106	6510	0	0.132986	2.99573	5.89164	4.96284	3.3719	-0.007924	0	-2.14209
2013	102071328	7320	0	0.179268	3.04452	5.99396	5.65249	4.61947	0.051909	0	-2.90267
2013	102072531	4011	0	0.104714	2.89037	5.66988	4.02535	4.50826	0.059145	0	-3.79863
2013	102074051	6321	1	0.1	2.99573	5.89164	1.79176	3.53806	-0.052111	0	-3.91767
2013	102074078	3421	1	0.107689	2.99573	5.89164	3.61092	1.65292	-0.059144	0	-3.88931
2013	102074481	2625	0	0.1	2.99573	5.89164	0.693147	2.56495	0.000211	0	-3.87572
2013	102076778	5279	0	0.1	3.04452	5.99396	2.48491	3.53964	0.000697	0	-3.8132
2013	102078730	5279	0	0.100357	2.99573	5.89164	1.38629	0.287682	-0.005324	0	-3.72606
2013	102080400	7239	0	0.100451	2.99573	5.89164	2.77259	6.37412	0.02418	0	-3.74955
2013	102080996	7440	0	0.133728	3.09104	6.09131	3.78419	3.96236	0.011158	0.000242	-2.71588
2013	102081200	5179	0	0.1	3.09104	6.09131	1.38629	2.51231	0.000476	0	-3.99574
2013	10208126X	3851	0	0.174526	2.99573	5.89164	4.94164	3.03592	0.110296	0	-3.50371
2013	10208169X	6510	0	0.316414	3.04452	5.99396	6.41346	3.2217	0.111761	0.052387	-3.1873
2013	102081761	7519	0	0.114851	3.04452	5.99396	4.07754	2.74306	0.168826	0	-3.90136
2013	102082916	3953	0	0.223017	3.04452	5.99396	5.24702	3.8876	0.150831	0	-3.20428
2013	102082967	5153	0	0.105193	3.17805	6.27288	2.99573	3.64035	0.033855	0	-3.99426
2013	102083716	5179	0	0.104714	2.83321	5.54908	1.79176	3.97029	0.003386	0	-3.74693
2013	102083783	5279	0	0.106301	3.09104	6.09131	1.60944	2.22462	0.00152	0	-3.89726
2013	102083978	3421	1	0.101324	2.99573	5.89164	4.07754	1.61631	-0.000558	0	-3.76819
2013	102084081	5252	1	0.100313	3.09104	6.09131	2.30259	2.89037	-0.016929	0	-3.97358
2013	102084284	5279	0	0.1	3.09104	6.09131	1.94591	3.2581	0.001418	0	-3.9233
2013	102084604	5176	1	0.1	3.04452	5.99396	1.60944	2.54553	-0.001409	0	-3.94446
2013	102085017	4011	0	0.1	2.30259	4.40672	1.09861	5.90944	-0.039893	0	-3.4062
2013	102085850	6520	0	0.101233	2.99573	5.89164	2.77259	1.3173	-0.029799	0	-3.74394
2013	102085949	7430	0	0.123345	3.04452	5.99396	2.63906	4.01291	0.097421	0	-3.83054
2013	102085965	6510	0	0.105198	3.04452	5.99396	2.3979	3.29953	0.002743	0	-3.94292
2013	102086917	6510	0	0.162511	3.21888	6.35784	5.0626	4.71873	-0.012308	0.029363	-3.83589
2013	102087223	7481	0	0.101069	3.04452	5.99396	4.23411	2.88628	0.002765	0	-3.93962
2013	102087266	5177	0	0.1	2.99573	5.89164	2.19722	1.41707	-0.091839	0	-3.91576
2013	10208820X	3581	0	0.100256	2.99573	5.89164	3.09104	0.356675	0.000733	0	-3.85458
2013	102088701	5179	0	0.100038	3.2581	6.43935	1.94591	2.25129	0	0	-4.10246
2013	102088728	6510	0	0.186452	3.09104	6.09131	5.50126	1.44402	0.089035	0	-3.9976
2013	102089130	8190	1	0.1	3.04452	5.99396	1.38629	0.287682	0.008602	0	-3.70497
2013	102089245	3824	0	0.1	3.04452	5.99396	3.61092	2.11692	-0.022614	0	-3.95664
2013	102089923	7482	1	0.100028	2.99573	5.89164	1.94591	2.74084	-0.003026	0.000605	-3.90926
2013	102090377	7239	1	0.100159	3.04452	5.99396	1.94591	5.31567	0.006065	0	-3.95779
2013	102090553	6540	0	0.100608	2.48491	4.80402	2.07944	4.39973	0.005265	0.024353	-3.59706
2013	102090908	5199	0	0.104714	3.13549	6.18415	1.79176	1.335	-0.1875	0	-3.72372
2013	102090967	5177	0	0.109368	2.99573	5.89164	3.7612	2.83601	0.061377	0	-3.57415
2013	102091038	5177	1	0.100363	2.30259	4.40672	1.79176	0	0.000626	0	-3.51052
2013	102092399	7519	0	0.103751	2.99573	5.89164	3.17805	3.3658	0.054707	0	-3.84538
2013	102092524	7519	1	0.1	2.99573	5.89164	1.09861	1.94591	0.001629	0	-3.89289
2013	102092858	5151	0	0.116352	3.2581	6.43935	7.05099	2.3594	0.036066	6.1e-06	-3.15563
2013	102092970	3561	0	0.100845	2.99573	5.89164	1.60944	0.81093	-0.068293	0	-3.63809
2013	102093084	7519	0	0.119709	3.04452	5.99396	2.89037	0.057158	0.000601	0	-3.94886
2013	10209313X	3823	0	0.408352	3.04452	5.99396	6.86171	5.06832	0.015003	0.002741	-2.64294
2013	102094028	7514	1	0.1	3.2581	6.43935	1.38629	4.61181	-0.025287	0	-4.10521
2013	102094087	7519	1	0.1	2.99573	5.89164	1.60944	3.06805	0.002314	0	-3.91612
2013	102094175	6510	1	0.103698	2.99573	5.89164	3.09104	3.49072	-0.021879	0.038698	-3.91334
2013	102094191	6599	0	0.100313	3.04452	5.99396	1.38629	3.37872	0.015228	0	-3.49492
2013	102094204	7320	0	0.14228	3.04452	5.99396	5.42935	3.97179	0.062776	0	-2.95744
2013	102094378	6510	0	0.234677	2.99573	5.89164	5.4161	2.88714	0.212376	0.028577	-3.39908
2013	10209460X	7212	0	0.1	3.04452	5.99396	2.30259	3.3673	-0.095027	0	-3.87354
2013	102094634	5177	0	0.133874	2.94444	5.78383	6.03309	1.8112	0.024126	0	-2.68134
2013	102096285	7040	0	0.105452	2.99573	5.89164	3.21888	3.81128	0.03358	0	-3.87425
2013	102097579	5199	0	0.154199	3.04452	5.99396	3.09104	5.81086	0.01673	6.1e-05	-3.90196
2013	102097894	6510	0	0.1	2.99573	5.89164	1.60944	5.7422	0.001138	0	-3.56786
2013	102098854	6530	0	0.146146	2.99573	5.89164	5.11799	4.86042	0.096707	0	-2.76474
2013	102099718	7481	0	0.173731	3.04452	5.99396	4.94164	9.66976	0.009737	0	-1.11993
2013	102101857	3969	0	0.156117	2.94444	5.78383	4.02535	3.5285	0.105541	0.046497	-3.43161
2013	10210306X	7721	0	0.154871	2.94444	5.78383	4.15888	1.75676	-0.072007	0.005836	-3.71227
2013	102103561	4012	0	0.147761	2.99573	5.89164	5.17615	3.69172	0.142637	0	-3.71353
2013	102104265	7482	0	0.118083	2.99573	5.89164	5.0814	2.58164	0.08538	0	-3.82143
2013	102104652	8291	0	0.109141	2.94444	5.78383	3.93183	2.66026	0.013249	0	-3.86725
2013	102109998	7514	0	0.102156	2.94444	5.78383	2.70805	5.43684	0.032083	0	-3.75998
2013	102110200	6930	0	0.132792	2.94444	5.78383	4.82831	0	-0.012671	0	-2.90915
2013	102110286	6510	0	0.154235	2.94444	5.78383	5.09375	2.37577	0.173899	0.050618	-3.61184
2013	102111430	4014	0	0.164599	2.94444	5.78383	5.26269	2.80146	0.089381	0.003881	-3.44693
2013	102112353	6510	0	0.101638	2.99573	5.89164	2.3979	2.44235	-0.049884	0	-3.91622
2013	102112601	7482	1	0.106628	2.89037	5.66988	4.20469	3.16854	0.001701	0	-3.83616
2013	102112839	3332	0	0.1	2.99573	5.89164	2.83321	2.29632	0.000271	0	-3.91246
2013	102113217	6520	0	0.459439	2.94444	5.78383	7.62168	1.97767	0.027691	0.009528	-2.42938
2013	102113233	5113	0	0.100622	2.94444	5.78383	2.48491	1.55335	0.053901	0	-3.79189
2013	10211325X	5289	1	0.1	2.94444	5.78383	1.79176	3.30322	0.016248	0	-3.69714
2013	102115247	6510	0	0.149382	3.04452	5.99396	5.11199	2.25416	-0.125935	0	-3.80867
2013	102115503	6510	0	0.145373	3.04452	5.99396	4.41884	3.46916	0.023073	0	-3.1423
2013	102115538	5179	0	0.101372	2.94444	5.78383	2.07944	3.34739	0.004118	0	-3.87791
2013	102118747	6520	0	0.346587	2.94444	5.78383	6.66568	4.71658	0.000378	0.050548	-2.78971
2013	102120441	4920	0	0.100474	2.94444	5.78383	3.73767	0.25672	0.000783	0.000783	-3.87638
2013	102120468	6330	0	0.1	2.99573	5.89164	3.09104	5.11285	0.007191	0	-3.89947
2013	102122738	5177	0	0.100313	2.99573	5.89164	4.20469	2.39375	0.089532	0	-3.52234
2013	102188606	3584	0	0.11325	2.94444	5.78383	4.77068	1.38843	0.071603	0.050763	-3.81792
2013	102288412	7519	0	0.293295	3.09104	6.09131	6.34564	5.20321	0.074462	0.007658	-2.61441
2013	102299779	2760	0	0.549975	2.99573	5.89164	5.99645	5.89696	0.283007	7.4e-06	-2.30267
2013	10231561X	6510	0	0.12746	2.63906	5.1358	4.63473	4.60605	-0.067172	0	-3.02173
2013	102321075	3821	0	0.167171	2.63906	5.1358	4.77068	3.16117	0.025033	0.00023	-3.29504
2013	102324401	6510	0	0.121106	2.63906	5.1358	4.55388	2.24455	-0.136329	0.012101	-3.26786
2013	102324823	6510	0	0.115743	2.63906	5.1358	4.55388	1.5901	-0.009718	0	-3.58037
2013	102365617	6510	0	0.105875	2.83321	5.54908	3.52636	2.4645	-0.074743	0	-3.66811
2013	102367225	6319	0	0.111544	2.83321	5.54908	2.48491	6.18527	0.318124	0	-3.73633
2013	10238712X	3921	1	0.144234	2.70805	5.2832	2.77259	3.75809	0.426444	0	-3.56702
2013	102392236	5177	0	0.151173	2.70805	5.2832	4.23411	0.070952	0.076147	0	-3.61966
2013	102397563	2625	0	0.138063	2.77259	5.42053	3.89182	4.33838	0.061283	0	-3.57512
2013	102690612	3523	0	0.130817	2.94444	5.78383	1.94591	2.56495	0.000204	0	-3.52346
2013	102692263	5179	1	0.100313	2.89037	5.66988	1.94591	5.80363	0.101032	0	-3.81383
2013	102953777	2642	0	0.274948	2.83321	5.54908	3.46574	4.23036	0.019146	0.001332	-3.15157
2013	102962753	6510	1	0.102393	2.77259	5.42053	1.38629	5.23998	-0.328755	0.050263	-3.75502
2013	102997796	7450	1	0.100816	2.70805	5.2832	2.70805	3.65251	-0.039933	0	-3.67857
2013	103000601	5162	0	0.1	2.70805	5.2832	2.30259	4.03522	-0.034294	0	-3.65347
2013	103001591	5179	0	0.136284	2.70805	5.2832	3.2581	1.47247	0.067811	0	-3.41689
2013	103006253	6510	0	0.112761	2.63906	5.1358	4.30407	2.58167	-0.679752	0	-3.65755
2013	103013496	6520	0	0.138513	2.56495	4.97673	4.91998	1.58713	0.077639	0	-2.49058
2013	103013592	5179	0	0.119555	2.56495	4.97673	3.66356	3.57101	0.052251	0	-3.41167
2013	103018019	4500	0	0.127533	2.30259	4.40672	3.63759	8.12147	0.040328	0	-2.37709
2013	103019214	6510	1	0.1	2.56495	4.97673	1.09861	0	0.096051	0	-3.59204
2013	170054458	7482	0	0.27181	4.12713	8.22202	6.63068	6.87678	0.029166	0.002081	-4.06498
2013	201288987	6520	0	0.114643	2.48491	4.80402	3.93183	7.13969	-0.005558	0	-2.97163
2013	224344507	7211	0	0.119196	3.04452	5.99396	3.46574	3.33336	-0.003861	0	-2.88489
2013	400000712	7519	0	0.4784	4.15888	8.28652	7.62657	7.26073	0.064608	0.007595	-3.13951
2013	400000851	7513	0	0.174986	3.43399	6.80351	5.09987	5.49079	0.002264	0.039389	-3.91459
2013	400001491	7310	0	0.203964	2.56495	4.97673	5.82895	5.21352	0.015399	0.073458	-2.9638
2013	400001643	7320	0	0.214933	2.63906	5.1358	4.83628	3.74071	0.045964	0.089835	-3.28482
2013	400001889	7320	0	0.298366	4.12713	8.22202	6.49527	6.43874	0.020904	0	-3.65043
2013	400002005	7482	0	0.303059	4.12713	8.22202	6.10925	5.02453	0.014661	0.000266	-4.18581
2013	400007201	7320	0	0.688415	2.56495	4.97673	7.87816	6.74183	0.093073	0.006225	-1.42511
2013	400007412	7482	0	0.366129	4.11087	8.18897	6.64379	6.88547	0.018206	0.00134	-4.2361
2013	400008060	7211	0	0.672081	4.06044	8.08641	6.29711	4.76584	0.019755	0.114219	-4.16328
2013	400009987	7482	0	0.157685	4.12713	8.22202	5.35186	4.98589	0.01086	0	-4.87598
2013	400010267	7519	0	0.210076	2.63906	5.1358	5.90536	4.97956	0.050445	0.030063	-2.89502
2013	400011016	6510	0	0.634786	2.56495	4.97673	5.59471	6.88124	-0.003309	0	-0.868064
2013	400014882	7320	1	0.254725	3.13549	6.18415	5.1299	0	0	0	-3.28184
2013	400017709	6510	0	0.185852	2.63906	5.1358	5.23644	2.54626	0.073293	0	-3.45159
2013	400617894	8294	1	0.140087	2.70805	5.2832	3.78419	2.46731	-0.124071	0	-3.71492
2013	400638855	7482	0	0.200795	3.78419	7.52294	5.86647	0	0	0	-4.08703
2013	400685678	3861	0	0.232538	2.30259	4.40672	3.98898	6.36631	0.01612	0.002433	-2.75323
2013	400685766	6550	0	0.117558	2.63906	5.1358	3.17805	6.09504	0.02711	0	-3.4409
2013	400685846	7519	0	0.147334	2.63906	5.1358	3.4012	7.13511	0.016201	0	-3.38369
2013	400710335	7483	1	0.358143	4.07754	8.12118	7.03086	5.81311	0.066981	0	-3.98245
2013	400882284	7519	0	0.1	2.56495	4.97673	3.17805	4.99427	-0.0332	0	-3.62179
2013	400882890	7320	0	0.229907	2.63906	5.1358	5.52943	4.83134	0.048509	0.045086	-2.88642
2013	400882938	7320	0	0.245348	4.07754	8.12118	6.00389	5.69028	0.023927	0.013391	-3.72043
2013	40088321X	7320	0	0.256919	2.56495	4.97673	6.70686	2.69879	0.099087	0.015024	-3.05939
2013	400884271	6510	0	0.135767	3.3673	6.66568	4.54329	2.88977	0.079968	0.073499	-4.1234
2013	401705829	7482	0	0.18441	1.94591	3.61092	6.41836	1.40611	0.03244	0	-1.99401
2013	495570274	7482	0	0.401724	4.02535	8.015	6.85541	6.42976	0.074186	7.7e-05	-3.95711
2013	500314049	9421	1	0.175612	2.19722	4.17439	2.48491	2.48491	-0.069308	0	-3.47199
2013	500314663	9421	1	0.105833	2.07944	3.91202	1.60944	2.95751	0	0	-3.24103
2013	500314938	8190	0	0.111562	1.94591	3.61092	3.21888	2.4987	-0.383967	0	-3.36891
2013	551350250	7590	0	0.234864	1.38629	2.30259	6.01127	4.12292	-0.35001	0	-2.81901
2013	551351130	6540	0	0.371085	1.38629	2.30259	6.41673	5.19705	-0.057638	0	-1.91435
2013	551353830	6510	0	0.160933	1.38629	2.30259	4.60517	2.08824	0.25588	0	-2.77519
2013	551355748	6599	1	0.1	1.38629	2.30259	1.60944	3.50405	-0.04077	0	-3.22661
2013	551359765	7212	0	0.1	1.38629	2.30259	4.20469	8.61025	0.015621	0	-2.10753
2013	551360678	6510	1	0.1	1.38629	2.30259	3.3322	1.0349	-0.000474	0	-3.27652
2013	551370067	7519	0	0.12415	1.38629	2.30259	4.49981	2.15385	0.129513	0	-2.87223
2013	551370200	5199	1	0.107095	1.38629	2.30259	2.19722	3.58352	-0.05567	0	-3.27753
2013	551384936	8190	0	0.132534	1.38629	2.30259	5.18178	2.67939	0.019286	0	-2.76132
2013	551385082	5294	0	0.576965	1.38629	2.30259	6.90475	3.09891	0.114344	0.005451	-1.12452
2013	551385605	6639	0	0.107531	1.38629	2.30259	2.99573	0	0.089115	0	-2.69309
2013	551388750	7519	1	0.100622	1.38629	2.30259	2.07944	2.76362	0.003169	0	-3.27527
2013	551389606	5177	1	0.1	1.38629	2.30259	1.60944	2.50553	0.002594	0	-3.27376
2013	551390922	6510	0	0.123373	1.38629	2.30259	3.7612	2.07646	0.021236	0.074215	-3.26591
2013	551391933	5176	0	0.119468	1.38629	2.30259	4.27667	3.24775	-0.001582	0	-2.78416
2013	551397307	7499	0	0.198877	1.38629	2.30259	2.3979	1.06471	-0.957174	0.004415	-3.24733
2013	551402989	6510	1	0.104641	1.38629	2.30259	3.21888	0.040822	-0.340923	0	-3.22117
2013	55140743X	6510	1	0.1	1.38629	2.30259	0.693147	0	-0.03106	0	-3.27096
2013	551409742	7590	0	0.1	1.38629	2.30259	3.04452	0.336472	-0.320702	0	-3.27404
2013	551413610	8790	1	0.1	1.38629	2.30259	1.60944	0.405465	0.000174	0	-3.27763
2013	551421370	6510	1	0.131674	1.38629	2.30259	2.3979	1.09861	-0.302912	0	-3.26892
2013	55142300X	6510	0	0.100716	1.38629	2.30259	2.70805	1.62362	0.003178	0	-3.24537
2013	551423835	7519	0	0.139467	1.38629	2.30259	3.43399	2.48213	-0.004882	0	-3.22874
2013	551423931	3561	0	0.11055	1.38629	2.30259	4.00733	1.54045	0.017096	0	-3.21127
2013	551427625	7519	0	0.142317	1.38629	2.30259	2.89037	0.385662	0.467626	0	-2.71194
2013	551429196	5199	1	0.113516	1.38629	2.30259	2.83321	2.05573	-0.447425	0	-3.23156
2013	551430074	6510	1	0.105041	1.38629	2.30259	1.79176	5.78321	0.008784	0	-3.04781
2013	551430453	2760	0	0.279128	1.38629	2.30259	2.30259	3.13065	-0.067653	0	-3.19407
2013	551433611	7499	0	0.151636	1.38629	2.30259	3.97029	1.32176	0.261084	0.080114	-3.27378
2013	551433689	6420	0	0.107531	1.38629	2.30259	3.43399	1.335	0	0	-3.276
2013	551435131	7519	1	0.1	1.38629	2.30259	1.38629	1.09861	0.004199	0	-3.26188
2013	551436046	5189	1	0.1	1.60944	2.83321	0.693147	1.09861	0	0	-3.27408
2013	551437268	7499	0	0.132747	1.38629	2.30259	3.73767	2.66485	0.00145	0.066574	-3.22988
2013	551439458	7499	0	0.1	1.38629	2.30259	3.55535	1.75684	0.000345	0	-3.27756
2013	551439853	6510	0	0.148995	1.38629	2.30259	3.93183	3.14845	0.017241	0	-3.18095
2013	551441267	6510	1	0.1	1.38629	2.30259	2.3979	2.32239	-0.097872	0	-3.18122
2013	551449488	5279	1	0.105046	1.38629	2.30259	0.693147	4.09434	0.087026	0	-3.26607
2013	553056274	7499	0	0.115253	1.38629	2.30259	2.3979	4.01458	0.002758	0	-3.27743
2013	553066456	8790	1	0.120725	1.38629	2.30259	3.2581	2.0334	0.031939	0	-3.2083
2013	553066640	6510	0	0.104822	1.38629	2.30259	3.29584	1.53769	-0.010663	0	-3.24368
2013	553071503	7499	0	0.169517	1.38629	2.30259	1.94591	3.78419	-0.013809	0	-3.27052
2013	553073701	6510	0	0.104714	1.38629	2.30259	2.19722	3.15167	0.001679	0	-3.18296
2013	553079783	5279	0	0.104714	1.38629	2.30259	1.09861	0.916291	0.004412	0	-3.09792
2013	553083117	7499	0	0.129013	1.38629	2.30259	3.17805	4.66015	0.232345	0	-3.14998
2013	553086959	7282	1	0.1	1.38629	2.30259	1.09861	0	0.00647	0	-3.1703
2013	553090499	5273	1	0.100313	1.38629	2.30259	1.60944	1.17865	0.001454	0	-3.24018
2013	553092910	6510	0	0.103439	1.38629	2.30259	3.13549	3.04018	-0.024916	0	-3.26144
2013	553105670	5273	0	0.105883	1.38629	2.30259	4.15888	0.93827	-0.152565	0	-3.06323
2013	553106374	6510	0	0.105141	1.38629	2.30259	3.63759	0.97405	0.412445	0	-3.27066
2013	553108804	6510	0	0.1	1.38629	2.30259	1.38629	0.980829	-0.123989	0	-2.97579
2013	553111886	7519	0	0.1	1.38629	2.30259	1.09861	0.693147	-0.006244	0	-3.26157
2013	55311303X	6510	0	0.149006	1.38629	2.30259	2.56495	1.84583	-0.36858	0.118832	-3.15832
2013	55311370X	7519	1	0.132444	1.38629	2.30259	2.07944	1.23214	8.5e-05	0	-3.1234
2013	553120686	7320	1	0.1363	1.38629	2.30259	3.13549	2.61274	-0.006001	0	-3.2769
2013	553123692	7990	0	0.102391	1.38629	2.30259	2.77259	2.01045	0.000226	0	-3.21496
2013	553123801	7514	0	0.103337	1.38629	2.30259	2.3979	0.916291	-0.118981	0	-3.27707
2013	553128995	7499	0	0.119469	1.38629	2.30259	3.13549	0.780159	0.288173	0.001093	-3.27226
2013	553130753	7590	1	0.157321	1.38629	2.30259	6.12468	6.88187	0.000608	0	-2.42684
2013	553133284	6510	0	0.134247	1.38629	2.30259	2.99573	2.31306	0.00828	0.044239	-3.27587
2013	553141022	6510	0	0.381415	1.38629	2.30259	6.81014	1.84006	0.207497	0.066758	-2.27829
2013	55314205X	6420	0	0.120465	1.38629	2.30259	2.56495	1.89712	-0.797855	0	-3.23161
2013	554802996	6510	0	0.1	1.38629	2.30259	3.58352	1.67576	-0.723056	0	-3.26319
2013	554803489	7499	0	0.157875	1.38629	2.30259	2.77259	6.1321	0.160578	0.000401	-3.27271
2013	554806970	7499	0	0.112192	1.38629	2.30259	2.3979	4.38577	-0.020635	0	-3.14002
2013	554808685	7461	0	0.145263	1.38629	2.30259	3.82864	3.28341	0.06387	0.003032	-3.04721
2013	554812916	6510	0	0.130972	1.38629	2.30259	2.3979	11.3929	-0.015722	0	-1.68109
2013	554814196	6510	0	0.142006	1.38629	2.30259	3.7612	2.08241	0.344069	0	-3.20542
2013	554827640	7499	1	0.100892	1.38629	2.30259	0.693147	0	-1.77885	0.063128	-3.25374
2013	554841397	7320	0	0.11199	1.38629	2.30259	3.49651	4.0079	0.001579	0	-3.22591
2013	55485098X	6510	1	0.101038	1.38629	2.30259	2.94444	2.23953	0.006227	0	-3.25164
2013	554854753	7499	0	0.126277	1.38629	2.30259	1.79176	2.8094	0	0	-3.24929
2013	554854788	6510	0	0.10023	1.38629	2.30259	2.19722	1.25276	-0.237179	0	-3.12122
2013	554858041	7519	1	0.130983	1.38629	2.30259	1.38629	4.09988	0.004713	0	-3.05591
2013	554861718	5279	0	0.104714	1.38629	2.30259	2.30259	1.51635	0.015515	0	-3.27121
2013	554863377	7519	0	0.132802	1.38629	2.30259	2.77259	3.66014	0.017279	0	-3.18922
2013	554863510	7499	1	0.119814	1.38629	2.30259	3.3322	3.43399	-0.139594	0	-3.21105
2013	554864329	7491	0	0.118055	1.38629	2.30259	2.3979	1.1314	-0.00272	0.025616	-3.25236
2013	554866500	7499	0	0.1057	1.38629	2.30259	3.21888	1.09861	-0.572002	0	-3.27056
2013	554875386	7499	1	0.105149	1.38629	2.30259	1.60944	1.83258	0	0	-3.27784
2013	554890762	6510	0	0.184069	1.38629	2.30259	4.70048	2.99527	0.158026	0	-2.9968
2013	554891706	7499	0	0.104846	1.38629	2.30259	1.38629	2.45674	0.008881	0	-3.06322
2013	556801081	6510	0	0.116659	1.38629	2.30259	2.70805	2.80336	-2.09683	0	-3.23279
2013	556802287	7320	1	0.100326	1.38629	2.30259	2.83321	2.26436	0.000157	0	-3.27639
2013	55680395X	7519	0	0.115425	1.38629	2.30259	3.04452	2.91506	-0.077787	0	-3.23166
2013	556807504	7499	0	0.111038	1.38629	2.30259	3.71357	1.1474	-0.11785	0	-3.21819
2013	556810906	7320	0	0.116718	1.38629	2.30259	3.4012	6.74791	-0.034932	0	-2.89281
2013	556811976	6599	0	0.130791	1.38629	2.30259	4.80402	2.13666	0.028717	0.06768	-3.07189
2013	556814472	7499	1	0.259484	1.38629	2.30259	6.43133	1.66557	-0.400068	0.012183	-3.18198
2013	556822317	7499	0	0.181833	1.38629	2.30259	3.82864	2.74869	0.210932	0	-2.9304
2013	556823344	6510	0	0.114566	1.38629	2.30259	3.13549	2.19216	0.028457	0	-3.25346
2013	556826553	5273	0	0.11637	1.38629	2.30259	2.94444	3.61242	-0.072164	0	-3.0178
2013	556843871	6510	1	0.100622	1.38629	2.30259	3.04452	1.17865	0	0	-3.14704
2013	55684484X	6510	1	0.104714	1.38629	2.30259	2.30259	1.63142	-0.22404	0	-3.20297
2013	556849042	6510	0	0.111339	1.38629	2.30259	2.3979	1.38629	-0.172932	0	-3.23147
2013	556855266	7499	0	0.102979	1.38629	2.30259	3.2581	2.62467	-0.282465	0	-3.27323
2013	556856840	6530	0	0.275043	1.38629	2.30259	1.60944	3.26767	-0.147804	0	-3.27461
2013	55685890X	5189	1	0.1	1.38629	2.30259	1.09861	2.94444	-0.015525	0	-3.27503
2013	556861471	6510	0	0.100162	1.38629	2.30259	1.60944	2.65676	-0.170379	0	-3.22818
2013	556863020	7519	0	0.131088	1.38629	2.30259	3.43399	4.37952	0.438564	0.013198	-3.18608
2013	556863370	7491	0	0.11569	1.38629	2.30259	2.94444	3.04187	-0.557658	0	-3.27342
2013	556863709	7519	0	0.1	1.38629	2.30259	0.693147	0	0	0	-2.89449
2013	556866387	6510	0	0.100357	1.38629	2.30259	4.33073	0.732368	0.008807	0	-3.26846
2013	556875574	3490	0	0.113211	1.38629	2.30259	3.93183	1.70838	-0.022926	0	-3.23166
2013	556877895	6510	0	0.132069	1.38629	2.30259	1.94591	1.67398	0.000368	0	-3.27792
2013	556877940	6420	0	0.106999	1.38629	2.30259	3.13549	2.77259	0.03361	0.061971	-3.23861
2013	556880699	5279	1	0.1	1.38629	2.30259	2.19722	1.8718	0.00063	0	-3.26691
2013	556883339	7519	0	0.113108	1.38629	2.30259	3.89182	3.05046	-0.160359	0	-3.05614
2013	556889984	7320	0	0.103186	1.38629	2.30259	3.04452	1.81645	-0.016893	0	-3.17702
2013	556892040	7499	0	0.10976	1.38629	2.30259	3.4012	4.06814	0.248505	0.001625	-3.23966
2013	558517797	7499	0	0.101833	1.38629	2.30259	3.13549	3.67284	0.003743	0	-3.17168
2013	558518263	6530	0	0.1	1.38629	2.30259	1.94591	0.405465	-0.000882	0	-3.19907
2013	558519725	7499	0	0.241608	1.38629	2.30259	3.91202	0.952367	-0.005736	0.079958	-3.27763
2013	558521630	3922	0	0.47439	1.38629	2.30259	7.31522	3.17065	0.045364	0.000762	-0.847288
2013	558527602	7513	0	0.117021	1.38629	2.30259	3.21888	0.287682	0.068521	0.120141	-3.27604
2013	558532700	7499	0	0.111534	1.38629	2.30259	4.64439	2.38903	0.162534	0.009557	-3.15458
2013	558544891	7240	1	0.104714	1.38629	2.30259	1.09861	1.38629	-0.583333	0	-1.72747
2013	558552357	7231	0	0.105667	1.38629	2.30259	2.19722	3.61092	0.022746	0	-3.18253
2013	558556972	6510	0	0.109495	1.38629	2.30259	2.19722	2.74084	-5.61317	0	-2.872
2013	558558871	7499	0	0.113276	1.38629	2.30259	2.48491	1.74524	-0.209369	0	-3.24129
2013	558562838	7519	0	0.162024	1.38629	2.30259	2.77259	1.84583	0.085121	0	-3.19275
2013	558569271	7513	0	0.111141	1.38629	2.30259	3.43399	2.47373	-0.158592	0	-3.26801
2013	558570408	5299	1	0.100934	1.38629	2.30259	2.70805	1.33123	-0.049467	0.023592	-3.27434
2013	558573633	7491	0	0.104054	1.38629	2.30259	2.94444	1.49165	0.002099	0.002999	-3.26028
2013	558579488	8190	0	0.121936	1.38629	2.30259	3.21888	3.02448	0.119862	0.014123	-3.27786
2013	558591452	3919	0	0.148823	1.38629	2.30259	3.3673	5.79149	0.022832	0.030854	-3.00713
2013	558592914	7499	1	0.1	1.38629	2.30259	1.09861	2.25129	0.011177	0	-3.19759
2013	558593634	7513	0	0.139029	1.38629	2.30259	3.71357	2.17759	0	0	-3.27638
2013	55859571X	7340	0	0.111994	1.38629	2.30259	2.56495	1.65823	-0.118204	0.019124	-3.25478
2013	558599892	7519	0	0.100191	1.38629	2.30259	0.693147	4.06044	-0.017422	0	-3.26528
2013	560357067	6510	0	0.150176	1.38629	2.30259	4.04305	3.27309	0.141683	0	-3.0712
2013	560358422	6599	0	0.177258	1.38629	2.30259	3.21888	1.50408	0.434171	0.022111	-3.27461
2013	560358457	7499	0	0.13377	1.38629	2.30259	4.41884	3.78972	0.026945	0	-2.8
2013	560371862	7499	0	0.113667	1.38629	2.30259	3.55535	2.85376	-0.311166	0	-3.25324
2013	560376380	7519	0	0.175576	1.38629	2.30259	3.93183	3.38371	-0.695535	0.011364	-3.23167
2013	560381489	7499	0	0.343644	1.09861	1.60944	6.21261	1.41694	0.292895	0.042006	-2.88563
2013	560381585	5179	0	0.103679	1.38629	2.30259	2.56495	0.650588	-0.000505	0	-3.2495
2013	560392719	6510	1	0.104068	1.38629	2.30259	1.94591	1.70475	-0.05506	0	-3.09583
2013	56039348X	5279	0	0.1	1.38629	2.30259	2.56495	2.97041	-0.019547	0	-3.27635
2013	560396111	6510	0	0.1	1.38629	2.30259	2.77259	0.182322	0.033821	0	-3.03821
2013	560400002	6510	0	0.1	1.38629	2.30259	1.38629	3.28341	-0.292618	0	-3.23246
2013	560403924	7519	0	0.150668	1.38629	2.30259	4.26268	2.45959	0.125012	0	-2.81302
2013	560404126	7519	0	0.139607	1.38629	2.30259	3.2581	3.47321	0.060104	0.011148	-3.12682
2013	560409242	6510	0	0.122011	1.38629	2.30259	3.49651	3.02195	0.019794	0	-3.12376
2013	560411051	7499	1	0.112177	1.38629	2.30259	2.07944	0.538997	0.000514	0	-3.23537
2013	560417656	5279	1	0.100019	1.38629	2.30259	1.94591	2.36712	-0.378168	0	-3.04501
2013	560418587	6510	1	0.100123	1.38629	2.30259	1.09861	1.25276	0	0	-3.25862
2013	560418640	5274	1	0.1	1.38629	2.30259	1.09861	0	0	0	-3.01903
2013	560426237	6530	0	0.201872	1.38629	2.30259	4.20469	3.6686	0.143914	0.19179	-3.15881
2013	560428494	7519	0	0.126301	1.38629	2.30259	2.48491	1.97155	-0.272727	0	-3.02362
2013	560429155	6599	1	0.108844	1.38629	2.30259	3.7612	1.42139	0.006572	0	-3.26256
2013	560431618	7499	0	0.100313	1.38629	2.30259	2.83321	2.11021	0.017109	0	-3.27795
2013	560432338	6510	0	0.161264	1.38629	2.30259	2.07944	2.85811	-0.005355	0.07036	-3.22346
2013	560432856	7499	0	0.117492	1.38629	2.30259	2.56495	0.405465	0.001184	0	-3.26837
2013	560441939	6520	0	0.109257	1.38629	2.30259	2.89037	0.722135	0.506439	0.116674	-3.2656
2013	560442376	5152	1	0.13949	1.38629	2.30259	2.56495	1.7346	0.009136	0	-3.27716
2013	560445614	6510	1	0.109442	1.38629	2.30259	2.94444	1.00145	-3.82558	0	-2.77605
2013	562054561	5299	0	0.133518	1.38629	2.30259	2.77259	6.66449	0.153201	0	-2.79093
2013	562061462	7519	1	0.109208	1.38629	2.30259	0.693147	2.3979	0	0	-3.11064
2013	562062131	6530	0	0.146279	1.38629	2.30259	3.58352	2.57805	0.193744	0	-3.23688
2013	562068330	8190	1	0.120781	1.09861	1.60944	3.04452	1.8563	-0.194759	0	-3.07405
2013	562075127	6510	1	0.132572	0.693147	0.693147	2.3979	1.66771	0.002959	0	-3.18948
2013	562081690	5177	0	0.260652	1.38629	2.30259	4.54329	1.90515	-0.042693	0.004846	-2.19064
2013	562085341	6510	0	0.104119	1.38629	2.30259	2.07944	3.09104	0.078659	0	-3.26358
2013	562085480	6510	1	0.103552	1.38629	2.30259	2.89037	2.81576	0.20031	0.005504	-3.25103
2013	562091848	7320	1	0.126324	1.38629	2.30259	4.06044	1.27507	-0.176409	0	-3.27535
2013	562092533	8190	0	0.101833	1.38629	2.30259	4.02535	4.40827	0.019685	0	-3.09136
2013	562098716	6510	0	0.108413	1.38629	2.30259	3.2581	0.039221	0.000296	0	-3.25957
2013	562103968	8790	0	0.105666	1.38629	2.30259	1.09861	4.7362	-0.07563	0	-3.26228
2013	562108005	8790	0	0.1	1.38629	2.30259	2.99573	0.581922	0.000993	0	-3.27486
2013	562111298	6420	0	0.145295	1.38629	2.30259	4.65396	3.90701	0.045733	0	-3.01804
2013	562115889	6510	0	0.108427	1.38629	2.30259	3.52636	1.51413	-0.227529	0.080709	-3.27758
2013	562116646	6599	0	0.113422	1.38629	2.30259	4.81218	3.22834	0.081475	0	-3.14214
2013	562124611	6510	1	0.100313	1.38629	2.30259	3.29584	2.89251	0.001869	0	-3.27795
2013	562135265	6510	0	0.10859	1.38629	2.30259	3.66356	2.12447	0.010552	0	-3.25848
2013	562139338	6510	0	0.122432	1.38629	2.30259	3.52636	5.18059	-0.133497	0.003346	-3.21347
2013	562139434	7513	0	0.234582	1.38629	2.30259	4.06044	1.42501	0.035381	0.009444	-2.20346
2013	56214484X	8190	0	0.125804	1.38629	2.30259	2.83321	3.53186	0.09239	0.056037	-3.17979
2013	563600827	7499	0	0.138321	1.38629	2.30259	5.86079	3.47974	0.155374	0	-2.6327
2013	563601301	7590	0	0.144881	1.38629	2.30259	4.69135	4.42451	-0.075797	0	-3.19055
2013	563604043	7499	0	0.142626	1.09861	1.60944	1.60944	3.44999	0.000957	0	-3.21182
2013	56361185X	6599	0	0.149225	1.38629	2.30259	3.52636	1.80181	-0.184206	0.033766	-3.25508
2013	56361556X	6599	0	0.1	1.38629	2.30259	1.38629	1.54045	0	0	-3.09636
2013	563622532	6510	0	0.11131	1.38629	2.30259	3.55535	5.5171	0.03229	0	-3.20571
2013	563622575	6510	0	0.113778	1.38629	2.30259	4.17439	2.64351	-0.07013	0	-3.12259
2013	563626736	5279	0	0.170953	1.38629	2.30259	5.01728	1.98238	0.117403	0	-2.75206
2013	563627018	7514	1	0.1	1.38629	2.30259	2.3979	0	-0.168484	0	-3.23394
2013	563628176	7499	1	0.116906	1.38629	2.30259	1.38629	2.56495	-0.060336	0	-3.16088
2013	563636379	6599	0	0.105919	1.38629	2.30259	3.43399	1.04145	0.000509	0.053676	-3.27427
2013	563638331	7519	0	0.1433	1.38629	2.30259	3.68888	2.68732	0.032462	0.010934	-2.70044
2013	563654470	7499	0	0.251748	1.38629	2.30259	4.29046	2.30674	0.066929	0.281975	-3.12811
2013	563654948	7491	0	0.109923	1.38629	2.30259	2.63906	4.82338	-0.368963	0	-3.04099
2013	56365522X	6510	0	0.19392	1.38629	2.30259	4.59512	2.94067	-0.28595	0.076753	-3.11233
2013	563658017	6510	1	0.100748	1.38629	2.30259	3.29584	0.325422	-0.000486	0.066569	-3.23998
2013	563658156	5262	0	0.100627	1.38629	2.30259	3.43399	0.725937	-0.005859	0	-3.04984
2013	563658754	6510	0	0.135949	1.38629	2.30259	2.3979	3.02529	0.108257	0.098866	-3.27776
2013	563661398	7519	0	0.142653	1.38629	2.30259	2.77259	0.929536	-0.012344	0	-3.06064
2013	563664564	6510	0	0.15467	1.38629	2.30259	5.1358	2.94817	0.004735	0	-3.14271
2013	563667458	7590	0	0.114938	1.38629	2.30259	3.3673	1.30252	-0.041658	0	-3.23304
2013	563669293	190	1	0.1	0.693147	0.693147	3.04452	6.91488	-0.124675	0	-2.99216
2013	563676055	6420	1	0.101397	1.38629	2.30259	1.79176	3.39451	-0.073135	0.029128	-3.27754
2013	563680396	7310	0	0.155212	1.38629	2.30259	3.58352	4.57206	0.000132	0	-3.02196
2013	563689278	6510	0	0.112183	1.38629	2.30259	3.13549	3.62191	-0.696737	0.032958	-3.24677
2013	563691335	6510	0	0.110759	1.38629	2.30259	3.43399	5.28978	0.029841	0	-2.98134
2013	563694093	6510	1	0.107013	1.38629	2.30259	3.13549	1.22645	-0.071876	0	-3.27739
2013	565751936	6510	0	0.105486	1.38629	2.30259	2.94444	2.44717	0.002915	0	-3.26568
2013	565757748	6510	0	0.106211	1.38629	2.30259	2.63906	1.98893	0.048511	0	-3.24091
2013	565766767	6510	0	0.109662	1.38629	2.30259	3.71357	1.56862	-0.243897	0	-3.26344
2013	565774214	7482	0	0.17064	1.38629	2.30259	6.03309	2.32422	0.538867	0	-2.75174
2013	56577744X	7499	0	0.103679	1.38629	2.30259	3.95124	2.28078	0.123228	0	-3.26214
2013	565782716	6740	0	0.103134	1.38629	2.30259	3.09104	0	0.019085	0	-1.85476
2013	565804823	7239	1	0.10499	1.38629	2.30259	2.83321	3.13821	-2.02929	0.016736	-3.26206
2013	565807055	7240	0	0.122408	1.38629	2.30259	2.94444	3.66641	0.069971	0.229544	-3.17613
2013	56580724X	5299	0	0.144356	1.09861	1.60944	5.45104	3.96401	0.046432	0	-3.1109
2013	565814378	6510	0	0.135802	1.38629	2.30259	3.29584	2.64454	0.06791	0	-3.24717
2013	56582228X	7519	0	0.106321	1.38629	2.30259	4.20469	1.75052	-0.685905	0	-3.27793
2013	565831338	7519	1	0.100313	1.38629	2.30259	1.94591	2.81341	-0.250407	0	-3.18703
2013	565835646	6510	1	0.1	1.38629	2.30259	2.19722	0.117783	0.002215	0	-3.27506
2013	565836358	7519	0	0.103679	1.38629	2.30259	3.3322	2.41459	0.497664	0	-3.2464
2013	565839081	6930	0	0.114202	1.38629	2.30259	4.35671	0	0.001881	0	-2.36892
2013	565844390	7519	0	0.149283	1.38629	2.30259	2.94444	0.441833	-0.579037	0.016898	-3.27734
2013	567401673	6510	0	0.104112	1.09861	1.60944	1.60944	0.693147	-0.000848	0	-3.14166
2013	567405121	7320	0	0.103254	1.09861	1.60944	3.46574	2.97783	0.025825	0	-3.1845
2013	567417333	7499	0	0.115641	1.09861	1.60944	3.3322	3.36857	0.009663	0	-3.22562
2013	567422327	6530	1	0.1	1.09861	1.60944	0.693147	2.19722	-0.015661	0	-3.23272
2013	567423987	7491	0	0.148923	1.09861	1.60944	4.74493	3.15438	0.154342	0.069491	-2.93294
2013	567429617	6312	0	0.107002	1.09861	1.60944	2.56495	3.14271	-0.182364	0	-3.23262
2013	567433376	7519	1	0.10932	1.09861	1.60944	1.79176	2.78501	-0.039263	0.019979	-3.23762
2013	567438468	6510	0	0.135322	1.09861	1.60944	3.4012	1.97981	-0.041772	0	-3.16942
2013	567442790	6510	1	0.102691	1.09861	1.60944	1.09861	2.3979	0.001912	0	-3.20129
2013	567443769	6510	1	0.1	1.09861	1.60944	1.38629	0	-0.131068	0	-2.78738
2013	567444657	7491	0	0.101069	1.09861	1.60944	2.07944	2.99573	0.079479	0	-3.1726
2013	567451718	7513	0	0.130671	1.38629	2.30259	3.82864	0.670674	0.36511	0.09063	-3.09394
2013	567452622	6510	0	0.174463	1.38629	2.30259	5.36129	2.46866	0.303146	0	-2.19185
2013	567455495	6510	1	0.1	1.38629	2.30259	1.38629	1.7346	0.000554	0	-3.22859
2013	567465001	7519	0	0.115792	1.38629	2.30259	3.71357	2.51366	0.084216	0	-3.27651
2013	567473992	6510	0	0.133058	1.38629	2.30259	3.13549	3.31749	0.003294	0	-2.99668
2013	567474151	6510	0	0.103987	1.38629	2.30259	2.63906	3.43399	0.410299	0.054402	-3.25161
2013	567475605	6510	1	0.113213	1.38629	2.30259	1.79176	1.52606	-0.441429	0	-3.10298
2013	567485248	5179	0	0.11143	1.38629	2.30259	4.36945	5.34252	0.016511	0	-2.71282
2013	567488764	6510	1	0.1	1.38629	2.30259	2.63906	1.24171	0.001394	0	-3.2621
2013	567488959	7320	0	0.192894	1.09861	1.60944	3.21888	1.52243	0.094286	0	-3.00933
2013	569456942	7499	0	0.104548	1.09861	1.60944	2.77259	1.07614	0.000516	0	-3.21099
2013	569459852	6599	1	0.202531	1.09861	1.60944	1.09861	0	-0.218509	0	-3.0808
2013	569465427	7491	1	0.101069	1.09861	1.60944	1.60944	0.916291	-0.147147	0	-3.05425
2013	56946810X	6510	1	0.108326	1.09861	1.60944	2.48491	2.43839	0.549046	0.004087	-3.0711
2013	569473048	6510	0	0.142005	1.09861	1.60944	3.13549	0.800778	0.021099	0	-3.21438
2013	569474059	6510	0	0.1	1.09861	1.60944	2.07944	1.45529	0.00464	0	-3.2246
2013	569482542	7450	0	0.191139	1.09861	1.60944	5.05625	6.22732	0.061878	0.003565	-2.76767
2013	569485698	6510	1	0.1	1.09861	1.60944	1.38629	4.09434	-0.201599	0	-3.2107
2013	569489613	6510	0	0.100622	1.09861	1.60944	2.63906	2.09849	-0.539121	0	-3.10922
2013	569504000	7519	0	0.107971	1.09861	1.60944	2.89037	1.68858	0.031566	0	-3.23787
2013	569524829	5294	0	0.204015	1.09861	1.60944	7.47986	0.148245	-3.10119	0.138533	-3.02951
2013	569529523	7512	1	0.104714	1.09861	1.60944	1.60944	2.16905	-0.195695	0	-3.00423
2013	569529857	6510	1	0.203612	1.09861	1.60944	2.3979	1.19392	-0.003346	0	-3.18409
2013	56953906X	7519	0	0.103545	1.09861	1.60944	2.07944	1.79176	0.000816	0	-3.23773
2013	569545240	7499	1	0.104714	1.09861	1.60944	1.94591	0.287682	0.000164	0	-3.23701
2013	569549866	7590	0	0.120255	1.09861	1.60944	3.58352	0.315853	-0.015616	0	-3.18093
2013	571202706	5273	0	0.105914	1.09861	1.60944	4.65396	2.08424	-0.091994	0.001008	-2.93969
2013	571203581	7590	0	0.106159	1.09861	1.60944	3.04452	2.37955	-0.136513	0	-3.20602
2013	571208139	6510	1	0.100313	1.09861	1.60944	2.56495	1.22867	-1.12098	0	-3.0111
2013	571209975	7513	0	0.277934	1.09861	1.60944	3.17805	2.0178	-0.046886	0.019634	-3.13124
2013	571213376	7491	0	0.140055	1.09861	1.60944	3.55535	2.66395	-0.215808	0	-3.05457
2013	57121431X	6599	0	0.154149	1.09861	1.60944	4.21951	5.35567	-0.102945	0.017206	-3.08631
2013	571217916	6510	1	0.104569	1.09861	1.60944	1.38629	0.287682	-0.060109	0	-3.01836
2013	571222379	7499	0	0.117671	1.09861	1.60944	4.51086	3.01007	-0.006774	0	-3.06778
2013	571222504	7519	1	0.1	1.09861	1.60944	0.693147	2.30259	-0.018902	0	-3.13387
2013	571230459	7233	0	0.164044	1.09861	1.60944	2.77259	2.01045	0	0	-3.23641
2013	571231304	7499	0	0.112378	1.09861	1.60944	4.14313	1.00866	0.193565	0.046726	-3.12851
2013	571236412	7590	1	0.10206	1.09861	1.60944	1.60944	1.38629	-0.137909	0	-3.22695
2013	571240980	6510	1	0.1	1.09861	1.60944	2.3979	2.48491	-2.73874	0	-2.80787
2013	571253933	5129	0	0.100315	1.09861	1.60944	1.09861	4.34381	0	0	-3.07867
2013	571259876	6510	1	0.133281	1.09861	1.60944	2.63906	0.207639	0.493689	0.333801	-3.16457
2013	571265125	7920	1	0.124515	1.09861	1.60944	2.89037	0.722135	0.004071	0.048132	-3.23564
2013	571267278	6599	1	0.104714	1.09861	1.60944	1.38629	3.49651	0	0	-3.2233
2013	571282638	5299	0	0.142693	1.09861	1.60944	3.71357	3.31146	-0.288212	0	-3.18517
2013	571284510	7491	0	0.187533	1.09861	1.60944	3.7612	0.04652	0.347162	0.141854	-3.18777
2013	571290128	5179	1	0.1	1.09861	1.60944	3.17805	0.796331	-0.017879	0	-3.23516
2013	571291067	7610	1	0.173235	1.09861	1.60944	2.19722	4.6323	-0.719409	0	-3.16425
2013	573152829	6510	1	0.1	1.09861	1.60944	2.07944	1.27297	0.002956	0	-3.12144
2013	573160511	7461	0	0.138495	1.09861	1.60944	3.91202	2.62141	0.196014	0	-3.17653
2013	573185057	6510	0	0.131414	1.09861	1.60944	2.19722	1.32176	-0.185897	0	-3.08122
2013	573194842	7499	0	0.170183	1.09861	1.60944	3.68888	1.70708	0.321331	0	-3.18196
2013	573195079	6510	1	0.107035	1.09861	1.60944	3.04452	0.09531	-0.018651	0	-3.23771
2013	573197066	7514	0	0.100622	1.09861	1.60944	2.3979	4.87748	0.027043	0	-3.1875
2013	57320078X	7519	1	0.1	1.09861	1.60944	0.693147	0.693147	-0.049287	0	-3.07931
2013	573207914	7519	0	0.147285	1.09861	1.60944	3.52636	2.53418	-0.203065	0.020246	-3.13589
2013	573214401	5273	0	0.100791	1.09861	1.60944	2.70805	1.45529	0.002398	0	-3.22473
2013	573219413	5252	1	0.261341	1.09861	1.60944	3.29584	5.20949	-0.373816	0	-3.20299
2013	57321951X	6510	0	0.123148	1.09861	1.60944	2.89037	2.60487	-0.670749	0	-3.22031
2013	573233071	6510	0	0.261319	1.09861	1.60944	4.30407	1.80761	0.014118	0.020586	-3.06997
2013	57324087X	7499	0	0.117852	1.09861	1.60944	2.99573	1.27507	-0.132081	0.097653	-3.2272
2013	573245638	6510	0	0.134564	1.09861	1.60944	2.63906	2.23084	-0.29527	0.104054	-3.16868
2013	57515115X	6510	0	0.119342	1.09861	1.60944	3.8712	1.98173	0.470227	0.093096	-3.22424
2013	575151942	6510	0	0.130317	1.09861	1.60944	4.47734	3.56937	-1.22516	0	-3.13854
2013	57515772X	6510	0	0.144608	1.09861	1.60944	5.01064	0.887698	0.077398	0	-2.75969
2013	575165674	6599	0	0.107768	1.09861	1.60944	2.07944	3.0377	-0.180328	0.008136	-3.22939
2013	575171935	8311	1	0.125471	1.09861	1.60944	2.77259	1.335	-0.313764	0	-3.17247
2013	575178168	8190	0	0.1	1.09861	1.60944	1.94591	1.67398	0	0	-3.23435
2013	575180049	6510	1	0.145161	1.09861	1.60944	2.3979	5.14982	-0.042234	0	-3.23784
2013	575193747	5177	0	0.10258	1.09861	1.60944	2.94444	0.606136	-0.026375	0	-3.19264
2013	575204274	3931	0	0.14936	1.09861	1.60944	5.23644	2.45689	0.367869	0.053423	-2.77497
2013	575209833	7499	1	0.160786	1.09861	1.60944	2.94444	4.71303	0.010428	0	-3.2015
2013	57521566X	6510	1	0.1	1.09861	1.60944	1.79176	1.6864	-0.020612	0	-3.22446
2013	575216160	6510	0	0.102555	1.09861	1.60944	3.04452	1.4929	0.160471	0.052632	-3.21911
2013	575217083	7519	0	0.107677	1.09861	1.60944	3.13549	3.7069	0.031353	0	-3.2218
2013	575230536	6510	0	0.111099	1.09861	1.60944	3.49651	1.68176	-0.156833	0	-3.21828
2013	575243572	7499	0	0.100131	1.09861	1.60944	3.3673	2.95936	0.01085	0	-3.17216
2013	575248381	4021	1	0.105112	1.09861	1.60944	2.99573	1.41227	0.000483	0.000176	-3.14578
2013	57524839X	6510	0	0.158078	1.09861	1.60944	4.39445	2.20965	0.015976	0	-3.01805
2013	576852003	6510	0	0.1	1.09861	1.60944	1.09861	5.14166	0.005429	0	-3.10729
2013	576865453	6510	0	0.104728	1.09861	1.60944	2.3979	4.57471	-0.180123	0	-3.18505
2013	576876486	8790	1	0.15455	1.09861	1.60944	4.54329	0.082521	-0.929248	0	-3.09751
2013	576914390	7499	0	0.185924	1.09861	1.60944	2.3979	4.6941	-0.010015	0.0102	-3.21591
2013	576919351	6510	0	0.118765	1.09861	1.60944	3.46574	2.6907	-0.04392	0	-3.13312
2013	576923158	8291	1	0.103436	1.09861	1.60944	2.70805	2.52573	0.002346	0	-3.23603
2013	576945496	6520	1	0.105093	1.09861	1.60944	2.48491	3.42515	-0.160672	0	-3.23789
2013	576947248	6510	1	0.100562	1.09861	1.60944	2.48491	1.94591	-0.01148	0	-3.17484
2013	579000041	7499	0	0.131604	1.09861	1.60944	4.02535	2.07717	-0.814057	0.144306	-3.21943
2013	579002100	6520	1	0.108279	1.09861	1.60944	2.3979	1.28093	0.06343	0	-3.17329
2013	579019420	6599	1	0.1	1.09861	1.60944	2.07944	3.16004	-1.14115	0	-3.17028
2013	579031067	6510	0	0.1	1.09861	1.60944	2.19722	1.96361	-0.16917	0	-3.21127
2013	579040035	6510	0	0.100313	1.09861	1.60944	2.77259	1.86666	0.02261	0	-3.2262
2013	579061530	6510	0	0.101693	1.09861	1.60944	3.04452	1.44692	0.151189	0	-3.20516
2013	57906482X	7239	0	0.135194	1.09861	1.60944	3.71357	1.82857	-0.233271	0.008733	-3.18133
2013	579071229	6510	0	0.113831	1.09861	1.60944	3.91202	0.490206	0.084242	0	-3.19893
2013	579072723	6510	0	0.1	1.09861	1.60944	2.3979	0.470004	-0.123173	0	-3.16543
2013	579080264	6510	0	0.105757	1.09861	1.60944	3.63759	3.10204	-0.251042	0.001792	-3.14834
2013	579081654	6530	1	0.1	1.09861	1.60944	1.60944	2.35138	-0.132159	0	-2.97996
2013	579099977	7519	1	0.114891	1.09861	1.60944	3.61092	3.69373	-0.204006	0	-3.21591
2013	580825390	7499	0	0.107971	1.09861	1.60944	3.66356	2.48491	-0.258734	0	-3.23404
2013	580831467	6420	0	0.107124	1.09861	1.60944	2.99573	1.30406	-0.101351	0	-3.23747
2013	580835353	6510	0	0.100011	1.09861	1.60944	2.07944	3.05804	-0.202717	0.000272	-3.23316
2013	580842676	6510	0	0.207609	1.09861	1.60944	2.63906	2.67149	-0.156152	0.009839	-3.04469
2013	580857747	6599	0	0.11236	1.09861	1.60944	3.43399	3.20139	0.172523	0	-3.14307
2013	580866280	3969	0	0.113246	1.09861	1.60944	4.06044	4.07396	-0.351921	0	-3.15587
2013	580870204	7499	0	0.173994	1.09861	1.60944	3.98898	3.71771	0.000316	1.3e-05	-2.93195
2013	580870706	5279	0	0.101535	1.09861	1.60944	2.56495	1.71979	-0.740152	0	-3.15564
2013	58087108X	6510	0	0.121308	1.09861	1.60944	4.55388	1.59227	-0.13325	0	-3.18474
2013	58087722X	6510	0	0.140936	1.09861	1.60944	2.77259	2.49596	-0.328362	0	-3.23443
2013	580887049	7519	0	0.142648	1.09861	1.60944	2.99573	1.60944	0	0	-3.14339
2013	580899752	6510	0	0.133037	1.09861	1.60944	4.82028	1.556	-0.234745	0.033128	-3.04778
2013	582550220	7519	1	0.105908	1.09861	1.60944	2.56495	3.21554	-1.93397	0.252101	-3.09182
2013	582567356	7499	0	0.102488	1.09861	1.60944	3.2581	2.89481	0.483908	0	-3.20278
2013	582567962	6530	0	0.192403	1.09861	1.60944	2.48491	1.15745	-3.50677	0.495164	-3.00656
2013	582578346	7320	0	0.110027	1.09861	1.60944	2.56495	2.29422	-0.506298	0	-3.20022
2013	582581326	7239	0	0.106117	1.09861	1.60944	3.3673	1.36828	0.001302	0.028533	-3.17505
2013	582593984	6599	1	0.1	1.09861	1.60944	1.94591	0.980829	-0.88	0	-2.90495
2013	582598021	6510	0	0.108313	1.09861	1.60944	2.63906	0.931558	-0.288358	0	-3.15354
2013	584406572	7519	0	0.110226	1.09861	1.60944	2.07944	4.1202	11.6281	2.52047	-3.09592
2013	58441752X	7499	1	0.104577	1.09861	1.60944	1.38629	1.29928	-0.248097	0	-3.05182
2013	58442448X	5229	0	0.102135	1.09861	1.60944	5.18178	2.22019	-0.257595	0	-2.84774
2013	584430185	7499	1	0.1	1.09861	1.60944	1.60944	1.65823	-0.081531	0	-3.03557
2013	584431612	6510	0	0.171934	1.09861	1.60944	4.04305	2.12525	0.002005	0	-3.0936
2013	584444421	6510	0	0.1	1.09861	1.60944	1.60944	2.91777	-0.014573	0	-3.23702
2013	584459084	7499	0	0.107597	1.09861	1.60944	3.58352	2.27946	-0.876376	0	-3.23795
2013	584466989	6510	1	0.107971	1.09861	1.60944	3.93183	0.576613	-0.00048	0	-3.20095
2013	584470152	6530	0	0.105964	1.09861	1.60944	3.43399	1.57554	0.003571	0	-3.21024
2013	584471841	7519	1	0.1	1.09861	1.60944	0.693147	4.04305	2.46112	0	-3.23787
2013	584473468	6510	0	0.104914	1.09861	1.60944	2.99573	1.55537	-0.666372	0	-3.2296
2013	584477266	7519	0	0.121034	1.09861	1.60944	2.83321	3.90449	0.081339	0.015381	-3.1662
2013	584486197	6510	0	0.100436	1.09861	1.60944	1.60944	1.79176	-0.042194	0	-3.14231
2013	584487106	7499	1	0.100622	1.09861	1.60944	1.09861	3.61092	-0.053453	0	-3.18093
2013	585832039	6510	1	0.100622	1.09861	1.60944	1.09861	2.48491	0.250829	0	-3.10465
2013	585834384	6510	0	0.113515	1.09861	1.60944	5.1299	1.71014	0.55345	0.008044	-2.9575
2013	585840936	6510	0	0.1	1.09861	1.60944	2.07944	1.34993	-0.011163	0	-3.21712
2013	585842341	6510	1	0.1087	1.09861	1.60944	2.3979	1.28093	0.019342	0	-3.12405
2013	585845120	6510	1	0.107339	1.09861	1.60944	1.38629	0	-0.132075	0	-3.21244
2013	585855177	6599	1	0.117498	1.09861	1.60944	2.07944	2.31677	0.010671	0	-3.15492
2013	585861972	6510	0	0.180992	1.09861	1.60944	5.18739	1.1515	0.323549	0	-3.09745
2013	58587583X	7610	0	0.187086	1.09861	1.60944	3.21888	3.49903	0.162768	0	-3.12065
2013	585882167	6510	0	0.103641	1.09861	1.60944	3.13549	1.56292	0.007255	0.011023	-3.21687
2013	587674142	6510	0	0.154136	1.09861	1.60944	4.66344	2.16387	0.299358	0.173719	-3.21608
2013	587678864	1499	1	0.1	1.09861	1.60944	2.77259	1.83524	-0.174384	0	-3.22243
2013	587684973	6510	0	0.169261	1.09861	1.60944	2.56495	1.62597	-0.78854	0	-3.21886
2013	587689213	7491	0	0.103841	1.09861	1.60944	3.09104	0.133531	-0.385975	0.025245	-3.23403
2013	587705789	6420	0	0.132323	1.09861	1.60944	4.18965	2.08328	0.263551	0.01917	-3.0877
2013	587714503	6510	1	0.101979	1.09861	1.60944	2.56495	3.02852	-0.088287	0	-3.20697
2013	587729238	6591	0	0.109748	1.09861	1.60944	4.11087	1.84845	0.166504	0	-3.13607
2013	587734387	6510	1	0.1	1.09861	1.60944	2.19722	1.44692	-1.34286	0	-2.96334
2013	587734483	7499	0	0.104548	1.09861	1.60944	2.63906	2.56495	0.009039	0	-3.21366
2013	589085640	7513	0	0.123751	0.693147	0.693147	2.63906	2.73337	-0.466702	0	-3.19336
2013	589090853	7020	1	0.12518	0.693147	0.693147	4.7185	4.31243	0.001803	0.001408	-2.78588
2013	589099970	6510	0	0.30432	1.09861	1.60944	6.27099	0.601995	-0.34603	0	-3.03568
2013	589118887	6510	0	0.10213	1.09861	1.60944	3.80666	2.24168	0.004661	0	-3.21377
2013	589131248	6530	0	0.12296	1.09861	1.60944	3.7612	2.25379	0.049445	0	-3.23267
2013	589144161	3913	0	0.118837	1.09861	1.60944	4.26268	1.5775	0.002529	0	-2.83737
2013	590617659	7499	0	0.117939	0.693147	0.693147	2.3979	1.09861	0.00306	0	-3.11446
2013	590631952	7499	1	0.1	0.693147	0.693147	4.04305	0.133531	-0.049592	0	-3.12226
2013	590634539	6550	1	0.141338	0.693147	0.693147	2.19722	1.94591	-0.090381	0.026949	-3.19762
2013	590636577	3829	1	0.100008	0.693147	0.693147	1.94591	1.20397	-0.017647	0	-3.10285
2013	590636905	6510	1	0.1	0.693147	0.693147	1.09861	0.405465	-0.240529	0	-3.09671
2013	590639241	3545	0	0.101069	0.693147	0.693147	2.56495	2.0149	-0.147976	0	-3.19749
2013	590651515	6510	1	0.11174	0.693147	0.693147	2.77259	4.39445	0.02963	0	-3.1599
2013	590660163	6510	1	0.1	0.693147	0.693147	2.3979	0.336472	-0.083106	0	-3.19658
2013	590662476	6510	0	0.115602	0.693147	0.693147	2.83321	0.485508	0	0	-3.11069
2013	590663946	7722	0	0.12599	0.693147	0.693147	2.83321	1.51787	-0.092197	0	-3.1738
2013	590687956	6599	1	0.132	0.693147	0.693147	1.94591	1.46634	-0.015779	0	-2.96265
2013	590690952	6510	0	0.115242	0.693147	0.693147	2.70805	1.90424	-0.179204	0	-3.1717
2013	59069155X	7519	0	0.23482	0.693147	0.693147	2.48491	2.93964	-0.381965	0	-3.19378
2013	592313579	7499	0	0.135242	0.693147	0.693147	2.19722	2.14007	0.008627	0	-3.1792
2013	592320592	6510	1	0.1	0.693147	0.693147	3.3322	0.655407	0.23697	0	-3.19687
2013	592337204	6510	0	0.115234	0.693147	0.693147	3.7612	2.66921	-0.618685	0	-3.15825
2013	592363090	6510	0	0.101177	0.693147	0.693147	1.94591	1.04145	0.00098	0	-3.08213
2013	592379551	7491	0	0.105309	0.693147	0.693147	3.04452	0.262364	0	0	-3.14286
2013	593811713	6510	0	0.104842	0.693147	0.693147	2.48491	2.42239	-7.54091	0	-2.76542
2013	593833648	7212	1	0.130405	0.693147	0.693147	3.2581	1.83737	0.198018	0	-3.13154
2013	59385780X	7610	1	0.116626	0.693147	0.693147	2.56495	0.405465	0.010652	0.146138	-3.18439
2013	593871812	6599	1	0.107019	0.693147	0.693147	3.49651	2.07944	-0.041837	0	-3.19794
2013	593894301	6510	1	0.104714	0.693147	0.693147	1.60944	2.584	-1.22626	0	-2.88763
2013	596018606	5273	1	0.1324	1.09861	1.60944	2.56495	0.980829	0.002755	0	-2.93082
2013	596058181	6510	0	0.102707	0.693147	0.693147	1.38629	0.287682	-0.065844	0	-2.95408
2013	596062252	7519	1	0.108638	0.693147	0.693147	4.49981	0.56122	-0.146139	0	-3.15288
2013	596087214	7519	0	0.109591	0.693147	0.693147	3.04452	2.56495	-0.209977	0	-3.19796
2013	596091563	7499	1	0.1	0.693147	0.693147	3.21888	0.117783	-0.121758	0	-3.16765
2013	596095943	7519	1	0.114706	0.693147	0.693147	2.48491	3.40724	-0.298461	0	-3.16948
2013	597664191	6510	1	0.1	0.693147	0.693147	1.94591	0.405465	-0.104869	0	-2.97295
2013	597678956	6510	0	0.105178	0.693147	0.693147	1.09861	1.38629	-1.86751	0	-2.85898
2013	597706005	7590	0	0.104363	0.693147	0.693147	3.04452	0.336472	-0.469986	0	-3.12764
2013	597733986	7590	0	0.100929	1.09861	1.60944	2.3979	0.09531	0.007349	0	-3.19599
2013	597740940	7590	1	0.100313	0.693147	0.693147	0.693147	2.07944	-2.62036	0	-3.10784
2013	599601952	7499	0	0.135708	0.693147	0.693147	2.30259	4.65818	7.8e-05	0	-3.09045
2013	599609292	6510	1	0.105041	0.693147	0.693147	1.94591	0	-1.12397	0	-2.79092
2013	599640580	8190	0	0.108412	0.693147	0.693147	2.07944	1.48808	-0.286611	0.19212	-3.19765
2013	599650666	7475	1	0.161022	0.693147	0.693147	2.56495	1.89712	-0.47149	0.047329	-3.19669
2013	599652485	6510	0	0.104278	0.693147	0.693147	0.693147	0	-0.618577	0	-3.08102
2013	599656689	8390	1	0.121319	0.693147	0.693147	3.66356	0.805065	0	0	-3.14298
2013	59966120X	5273	0	0.173269	0.693147	0.693147	4.52179	2.49493	-0.142285	0	-3.19789
2013	599666051	6510	0	0.219396	0.693147	0.693147	3.80666	1.51912	-0.44567	0	-3.05806
2013	599684794	7239	0	0.1	0.693147	0.693147	2.3979	3.97218	-0.143577	0	-3.10117
2013	599691572	6639	0	0.100622	0.693147	0.693147	2.63906	0	0.091514	0	-2.59966
2013	599695186	7519	0	0.101173	0.693147	0.693147	3.97029	4.11685	0.023038	0	-2.85718
2013	599695629	7219	0	0.158454	0.693147	0.693147	3.04452	1.37372	0.000336	0.000168	-3.16939
2013	600001402	7513	0	0.10004	3.09104	6.09131	1.79176	1.64866	-0.040755	0	-3.91609
2013	600001760	6510	0	0.483919	3.2581	6.43935	8.76982	4.98187	0.085167	0.028062	-2.01957
2013	600001947	3912	0	0.207479	3.13549	6.18415	5.46383	1.93675	0.129634	0.056469	-3.56903
2013	600001963	5179	1	0.190695	3.21888	6.35784	4.09434	3.42189	0.132883	0	-3.93187
2013	60000278X	3921	0	0.247781	3.09104	6.09131	5.9108	4.16058	0.092664	0.061606	-3.43586
2013	600003280	4920	0	0.150937	3.21888	6.35784	3.7612	3.25259	0.021499	0.000587	-3.96827
2013	600004267	3475	0	0.167438	3.04452	5.99396	6.27099	1.69158	0.224321	0	-3.51872
2013	60000462X	7820	0	0.104714	3.09104	6.09131	2.30259	4.1396	-0.093322	0	-3.9975
2013	600004814	5179	0	0.100313	3.13549	6.18415	1.94591	2.14007	0.018208	0	-4.03785
2013	600006094	1491	0	0.103905	3.13549	6.18415	2.07944	3.20738	-0.069239	0	-3.99288
2013	600006270	4021	0	0.130544	3.09104	6.09131	4.99721	4.77787	0.05204	0	-3.45998
2013	600006959	6520	1	0.401256	3.3673	6.66568	8.84419	3.19144	0.18176	0	-2.31112
2013	600007409	6510	1	0.1	3.09104	6.09131	2.30259	1.44036	-0.095089	0	-3.99448
2013	600008022	2624	0	0.357422	3.04452	5.99396	5.68698	5.12046	0.041363	0.017842	-3.32751
2013	600008217	4029	0	0.167038	3.04452	5.99396	3.3322	5.81612	-0.08097	0	-3.73035
2013	60000833X	5273	0	0.1	3.04452	5.99396	3.09104	0.619039	-0.01608	0	-3.95678
2013	600008372	3490	1	0.1	3.04452	5.99396	2.70805	0.538997	0.003125	0	-3.95316
2013	60000868X	2929	0	0.107857	3.09104	6.09131	3.13549	3.31749	0.166569	0	-3.90912
2013	600008700	7491	0	0.100541	3.04452	5.99396	1.60944	4.15497	-0.041647	0	-3.92382
2013	600009527	5274	1	0.1	3.04452	5.99396	2.3979	1.50408	-0.018179	0	-3.92985
2013	600009658	6510	0	0.102406	3.04452	5.99396	2.83321	2.75684	0.007125	0	-3.95655
2013	60000999X	6520	0	0.150118	3.04452	5.99396	5.92158	1.61212	0.082435	0	-3.55844
2013	600010114	6520	0	0.104714	3.04452	5.99396	4.23411	0.640305	0.047956	0	-3.61991
2013	600010704	3429	0	0.297603	3.09104	6.09131	6.20456	4.91416	0.220444	0.00071	-2.26972
2013	600010720	6510	0	0.202017	3.04452	5.99396	6.40357	4.88404	0.07361	0.014725	-2.7929
2013	600010851	4920	0	0.100483	3.09104	6.09131	3.09104	2.06747	0.109052	0.002374	-3.8343
2013	600011037	5279	0	0.1	3.09104	6.09131	2.63906	2.51646	-0.022228	0	-3.97402
2013	600011299	3589	0	0.106743	3.04452	5.99396	2.63906	5.70276	-0.085435	0	-3.89354
2013	600011504	4910	0	0.269402	3.09104	6.09131	7.18311	0.445679	0.048641	0.018108	-2.9627
2013	600011512	6510	0	0.145447	3.09104	6.09131	5.36129	1.78069	0.025814	0.013784	-3.86127
2013	600012072	3423	0	0.100081	2.99573	5.89164	2.30259	3.8712	0.000119	0	-3.81268
2013	600012398	7519	0	0.116412	2.99573	5.89164	2.99573	2.72888	0.059969	0	-3.91793
2013	600012603	4011	0	0.1	2.99573	5.89164	2.07944	1.83828	-0.02853	0	-3.89504
2013	60001270X	5279	1	0.102285	3.17805	6.27288	2.94444	1.11696	-0.056375	0	-4.07014
2013	600012734	6510	0	0.285759	2.99573	5.89164	6.51026	2.36624	-0.007753	0.01587	-3.38373
2013	600012929	3581	1	0.117952	2.99573	5.89164	2.07944	2.34455	0.006052	0	-3.89235
2013	600013411	3599	0	0.141264	2.99573	5.89164	2.3979	5.41743	-0.203992	0	-3.90948
2013	60001422X	3071	0	0.261118	2.99573	5.89164	6.6896	4.92229	0.17756	0	-3.23277
2013	600014641	5179	0	0.119051	2.99573	5.89164	5.59099	2.43039	0.099738	0	-3.54943
2013	600015994	6510	0	0.312927	2.99573	5.89164	7.11964	1.73512	0.169459	0	-3.40555
2013	600016532	6510	0	0.1	3.04452	5.99396	3.66356	6.06873	-0.006387	0	-2.84363
2013	600017180	2720	1	0.165028	2.99573	5.89164	5.00395	4.92642	0.093301	0	-3.63354
2013	600017412	6510	0	0.114767	2.99573	5.89164	1.79176	1.22378	-0.007626	0	-3.89077
2013	600017578	7481	0	0.145377	3.04452	5.99396	6.54103	3.38439	0.033567	0	-3.57541
2013	600017797	6510	0	0.1	2.99573	5.89164	0.693147	5.4161	0.017401	0	-3.77276
2013	600018175	3360	1	0.189198	3.13549	6.18415	5.31321	5.1358	0.005225	0	-3.67604
2013	600018204	3899	0	0.107401	3.17805	6.27288	3.4012	4.20366	0.001707	0	-3.92315
2013	600018757	6510	1	0.114057	3.17805	6.27288	2.19722	4.79785	0.093437	0	-4.07784
2013	600019768	7239	0	0.1	3.09104	6.09131	1.79176	3.12676	0.000217	0	-3.83493
2013	600019979	6510	0	0.134256	2.99573	5.89164	5.33754	3.98934	0.195952	0	-3.19089
2013	600020988	3990	0	0.267794	2.99573	5.89164	4.33073	5.12118	0.190081	0	-3.34726
2013	600021681	7040	0	0.124267	3.04452	5.99396	2.83321	8.09442	0.049593	0	-3.58765
2013	60002169X	6540	0	0.162331	3.04452	5.99396	3.91202	2.86743	0.085995	0.057139	-3.81262
2013	600021702	6510	0	0.136584	3.04452	5.99396	5.92959	1.31444	-0.034307	0.001895	-3.51537
2013	600021729	4990	1	0.100313	2.99573	5.89164	1.94591	5.02935	-0.265885	0	-3.80255
2013	600021825	5284	0	0.1	2.99573	5.89164	2.07944	2.14843	-0.070483	0	-3.91175
2013	60002185X	3072	0	0.106369	3.09104	6.09131	4.15888	5.30417	-0.063833	0	-3.87635
2013	600022430	5273	0	0.1	3.04452	5.99396	1.60944	3.7495	0	0	-3.95791
2013	60002249X	4011	1	0.179203	2.99573	5.89164	3.7612	3.00639	0.221081	0	-3.83617
2013	600022705	6510	0	0.262616	3.09104	6.09131	6.15486	1.75012	0.012348	0.018459	-3.62015
2013	600022844	1320	0	0.136491	2.99573	5.89164	4.12713	2.65992	-0.128934	0	-3.79221
2013	600023206	6520	0	0.102385	2.99573	5.89164	3.55535	3.64299	0.198843	0	-3.9057
2013	600023388	2760	0	0.127139	2.99573	5.89164	4.94876	3.68512	0.056312	0	-3.68901
2013	600023601	3589	1	0.10143	3.09104	6.09131	2.89037	4.27993	0.004411	0	-3.99783
2013	600023994	2760	0	0.107179	2.99573	5.89164	2.83321	5.4007	0.006151	0	-3.9051
2013	600024823	7519	0	0.127949	2.99573	5.89164	4.26268	2.55501	0.081007	0	-3.88202
2013	600024946	3089	0	0.26057	2.99573	5.89164	4.31749	3.53112	0.128571	0	-3.46739
2013	600025316	6550	0	0.199619	2.99573	5.89164	5.53733	2.43389	0.047478	0.001229	-3.02437
2013	600028779	3811	0	0.467283	2.99573	5.89164	6.13988	4.32469	0.019392	0	-1.28655
2013	600028963	7499	0	0.163445	2.94444	5.78383	4.09434	3.70943	0.10641	0.004795	-3.49479
2013	600029579	2311	0	0.1	3.09104	6.09131	4.56435	1.89343	0.30576	0	-3.98295
2013	600030780	5176	0	0.101565	3.04452	5.99396	3.09104	4.07915	0.007867	0	-3.88318
2013	600031951	1495	0	0.455833	2.94444	5.78383	5.53339	5.84391	0.011653	0	-2.98811
2013	600032284	3059	0	0.1	2.94444	5.78383	3.91202	5.6296	0.048596	0	-3.70571
2013	600032815	3444	0	0.212905	2.94444	5.78383	5.17048	4.42857	0.018664	0	-3.59587
2013	600034976	7519	0	0.101987	2.94444	5.78383	2.19722	5.55538	-0.05017	0	-3.67175
2013	600035573	3891	0	0.411878	2.94444	5.78383	6.28227	3.97902	0.273994	0.000687	-3.18583
2013	600035637	6510	0	0.242518	2.94444	5.78383	6.76734	2.01075	-0.074921	0.005797	-3.14798
2013	60003575X	3071	0	0.322676	2.94444	5.78383	7.05704	4.79773	0.211588	0	-3.02778
2013	600035805	5178	1	0.109763	2.94444	5.78383	2.77259	3.90533	-0.049285	0	-3.71773
2013	600036250	5179	0	0.1	2.94444	5.78383	2.3979	1.96009	-0.094017	0	-3.80281
2013	600037173	5273	1	0.1	2.99573	5.89164	2.07944	1.38629	-0.00253	0	-3.91749
2013	600037325	6510	0	0.352885	2.94444	5.78383	8.21528	4.32075	-0.048101	0	-2.35515
2013	600038424	3969	0	0.171377	2.94444	5.78383	3.98898	4.74755	0.053052	0	-3.80559
2013	600038600	3521	0	0.307242	2.94444	5.78383	4.82831	5.53822	0.079806	0.003625	-3.09537
2013	600038766	3922	0	0.742609	2.94444	5.78383	6.50877	3.51891	0.002932	0.03083	-1.84595
2013	600038934	6510	0	0.228421	2.99573	5.89164	5.80513	2.79997	0.053471	0.041565	-3.24939
2013	600038993	2720	0	0.114057	2.94444	5.78383	3.4012	6.96875	-0.028424	0	-3.60184
2013	60003911X	6510	0	0.1	2.94444	5.78383	1.60944	6.88115	0.024625	0	-3.79396
2013	600039822	3969	0	0.309119	2.94444	5.78383	6.00635	3.13924	0.047895	0.004536	-2.66895
2013	600039937	3021	1	0.1	2.99573	5.89164	1.38629	6.42487	-0.021561	0	-3.91415
2013	600040399	6510	0	0.443568	2.94444	5.78383	8.64822	6.19061	0.143394	0	-1.39591
2013	600040516	6510	1	0.100739	2.94444	5.78383	3.2581	3.22366	-2.74632	0	-3.87787
2013	600040815	6510	0	0.212929	2.94444	5.78383	4.70953	5.11001	0.137984	0	-3.72191
2013	600041105	5010	0	0.142216	2.94444	5.78383	4.70048	4.05902	0.009526	0.001519	-3.47646
2013	600041498	7590	1	0.102607	2.94444	5.78383	1.79176	0.336472	0.04199	0	-3.75553
2013	60004164X	3542	0	0.4087	2.94444	5.78383	6.83087	3.47649	0.131679	0.061055	-2.86295
2013	600041826	6530	0	0.124748	2.99573	5.89164	1.94591	3.20545	0.00335	0	-3.90835
2013	600042247	3963	0	0.258503	2.89037	5.66988	7.51969	5.60784	0.11423	0	-2.61671
2013	600042300	4014	0	0.118009	3.04452	5.99396	4.52179	2.67301	0.038674	0	-3.82216
2013	600042343	3940	0	0.281501	2.94444	5.78383	4.78749	4.77445	0.040112	0.008645	-3.10542
2013	600042466	2641	0	0.100055	2.89037	5.66988	2.30259	5.63638	0.000872	0.001454	-3.83491
2013	600042490	3861	0	0.208617	2.94444	5.78383	4.93447	4.80248	0.032795	6.8e-05	-3.37564
2013	600042538	6520	0	0.1	2.89037	5.66988	1.79176	2.61007	0	0	-3.82184
2013	600042650	6510	0	0.547144	2.94444	5.78383	8.4457	1.89044	0.077649	0.018572	-2.28317
2013	600043717	6510	0	0.1	3.04452	5.99396	1.79176	1.28093	0.002133	0	-3.91209
2013	600044461	5273	0	0.114413	2.89037	5.66988	2.07944	1.45529	0.008853	0	-3.82124
2013	600045085	3990	1	0.100416	2.99573	5.89164	1.60944	4.21951	-0.011864	0	-3.86533
2013	600045544	6319	0	0.113128	2.89037	5.66988	5.16479	3.38185	0.063183	0	-3.03655
2013	600047283	5179	0	0.1	2.56495	4.97673	1.38629	4.84419	-0.111612	0	-3.5016
2013	60004754X	3599	1	0.114057	2.89037	5.66988	3.7612	2.38701	0.001261	0	-3.76708
2013	600048550	3581	0	0.29164	2.89037	5.66988	4.8752	4.31008	-0.138252	0.059052	-3.26712
2013	600048710	6510	0	0.116525	2.89037	5.66988	3.66356	2.24852	0.094582	0	-3.61677
2013	600049422	6520	1	0.101178	2.89037	5.66988	1.60944	4.93806	-0.076344	0	-3.81786
2013	600055865	6530	1	0.114767	2.89037	5.66988	1.60944	3.18842	-6.53756	0	-3.56641
2013	600058169	6599	1	0.114139	2.89037	5.66988	2.07944	2.93689	0.005222	0	-3.79394
2013	600058599	3921	0	0.11765	2.89037	5.66988	1.60944	1.55814	-0.186263	0	-3.78399
2013	600058935	2632	0	0.17302	2.89037	5.66988	3.93183	4.14123	0.19469	0.033102	-3.64386
2013	600059241	6520	0	0.104532	2.94444	5.78383	3.58352	3.89299	-0.035321	0	-3.46138
2013	600059903	6530	0	0.288126	2.89037	5.66988	6.80239	1.56811	-0.103757	0	-2.78656
2013	600059997	6510	0	0.100016	2.89037	5.66988	0.693147	5.21494	0.141883	0	-3.83747
2013	600060066	7590	0	0.497958	2.89037	5.66988	6.49527	6.33885	0.045087	0	-2.50334
2013	600060736	6510	0	0.106679	2.83321	5.54908	3.3322	1.47485	0.312905	0	-3.7936
2013	600061704	6510	1	0.110406	2.83321	5.54908	5.31321	2.5029	-2.35823	0	-3.79524
2013	600061974	6510	0	0.166317	2.83321	5.54908	3.66356	2.1276	0.072617	0	-3.7733
2013	600062520	6510	0	0.173779	2.83321	5.54908	4.38203	4.04726	-0.271392	0.011923	-3.69019
2013	600062547	1440	0	0.307297	2.83321	5.54908	8.29729	5.34358	-0.013568	0.002288	-1.94884
2013	600063064	7512	1	0.202838	2.83321	5.54908	5.00395	2.18286	-0.045951	0	-3.68655
2013	60006709X	6599	0	0.108508	2.83321	5.54908	3.04452	1.981	0.025575	0.014448	-3.64274
2013	600067604	8291	0	0.111213	2.83321	5.54908	3.09104	3.83586	-0.007502	0.039911	-3.66993
2013	600067858	6510	0	0.139736	2.83321	5.54908	4.12713	1.33154	-9.43704	0.056629	-3.73021
2013	60006880X	5175	1	0.1	2.83321	5.54908	1.60944	1.0116	0.003842	0	-3.79604
2013	600069482	6510	0	0.221938	2.77259	5.42053	6.2653	3.41707	0.137394	0.006192	-2.94831
2013	60006960X	6520	0	0.108289	2.77259	5.42053	2.63906	3.22501	-0.035066	0.012988	-3.66405
2013	600069802	2760	0	0.274093	2.77259	5.42053	7.22694	5.86979	0.065949	0.00287	-1.74274
2013	600086880	6510	0	0.266287	2.56495	4.97673	5.23644	3.87985	0.070001	0.002305	-3.24462
2013	600087082	6510	1	0.130282	2.56495	4.97673	3.09104	2.13163	-0.023862	0	-3.55889
2013	600087250	6510	0	0.120384	2.56495	4.97673	2.89037	4.3346	0.058523	0	-3.40476
2013	600087269	6540	0	0.108279	2.56495	4.97673	4.07754	4.86035	-0.152753	0	-3.59186
2013	600087445	6540	0	0.125904	2.56495	4.97673	3.82864	3.00678	0.165497	0	-3.02691
2013	600087613	6510	0	0.119327	2.56495	4.97673	4.89035	3.40422	0.057708	0	-3.02586
2013	600088018	6510	1	0.105028	2.56495	4.97673	2.07944	5.86038	-0.013896	0	-3.13
2013	600088085	2760	0	0.386932	2.56495	4.97673	6.54391	5.9242	0.075527	0.001261	-2.42587
2013	600088237	6510	0	0.10993	2.56495	4.97673	2.77259	2.64854	0.071964	0	-3.45451
2013	600088288	6510	1	0.105392	2.56495	4.97673	3.8712	0.970134	-0.000916	0.012696	-3.63202
2013	600088528	6510	0	0.152373	2.56495	4.97673	2.99573	2.64655	0.68855	0.058824	-3.59344
2013	600088835	7340	0	0.108632	2.56495	4.97673	2.19722	4.3867	0.314334	0	-3.62375
2013	600088843	7499	0	0.161878	2.56495	4.97673	2.3979	0.955511	-0.09375	0	-3.50314
2013	600088958	6520	1	0.1	2.56495	4.97673	1.09861	5.81114	0.000218	0	-3.57117
2013	600088990	6510	0	0.150797	2.56495	4.97673	1.79176	2.5337	0.683097	0	-3.63024
2013	60008915X	6510	0	0.1251	2.56495	4.97673	4.7362	1.71992	0.010763	0.111765	-3.56804
2013	600089969	5273	0	0.152608	2.56495	4.97673	2.70805	3.47462	-0.031217	0	-3.63769
2013	600090054	6420	1	0.184065	2.56495	4.97673	4.89784	3.4027	0.266817	0	-3.34017
2013	600090177	6520	0	0.118929	2.56495	4.97673	3.13549	4.08674	-0.149237	0	-3.52701
2013	600091049	7320	0	0.423791	2.56495	4.97673	5.71373	5.60233	0.164169	0	-2.91982
2013	600091217	6510	0	0.107635	2.56495	4.97673	3.04452	7.6632	-0.008348	0.003309	-3.05859
2013	600091671	6510	0	0.353581	2.56495	4.97673	6.16331	3.64945	0.065897	0.005934	-3.28
2013	600092009	3912	0	0.1	2.56495	4.97673	3.3322	0.510826	0.071173	0	-3.29441
2013	600095883	6510	0	0.104272	2.48491	4.80402	0.693147	0	-0.00106	0	-3.38023
2013	600096456	6510	0	0.114115	2.48491	4.80402	2.63906	3.39089	-0.221076	0.037157	-3.59025
2013	60009694X	6510	0	0.163376	2.48491	4.80402	4.27667	4.88738	-0.738826	0	-3.50843
2013	600365206	7340	0	0.102356	2.56495	4.97673	1.60944	1.38629	0	0	-3.54478
2013	600365433	4022	1	0.1	2.56495	4.97673	0.693147	2.19722	0.061088	0	-3.59541
2013	600365505	1320	0	0.282146	2.56495	4.97673	5.743	4.61088	0.144784	0	-3.1925
2013	600366348	6599	0	0.100622	2.56495	4.97673	3.17805	0.19671	-0.024546	0	-3.54337
2013	600366516	6530	1	0.1	2.56495	4.97673	1.79176	3.28091	-0.006636	0	-3.60673
2013	600366655	5178	0	0.106095	2.56495	4.97673	3.43399	1.61608	0.107113	0	-3.58041
2013	600366735	5177	0	0.114299	2.56495	4.97673	3.55535	2.6092	0.133237	0	-3.36782
2013	600368001	6510	0	0.100313	2.56495	4.97673	2.63906	2.64999	0.003842	0	-3.49048
2013	600368036	3921	0	0.144749	2.56495	4.97673	4.46591	0.056512	0.08904	0	-3.49802
2013	600370187	6510	1	0.105039	2.56495	4.97673	1.79176	0	-0.479452	0	-3.58966
2013	600370427	2642	0	0.159615	2.56495	4.97673	4.35671	4.09478	0.029975	0.002011	-3.50134
2013	600370929	6599	1	0.100732	2.56495	4.97673	1.60944	2.37491	-0.000516	0	-3.63391
2013	600371235	6540	0	0.122687	2.56495	4.97673	5.48064	2.95822	0.338835	0	-3.19019
2013	600371278	3823	0	0.14527	2.56495	4.97673	4.57471	2.77843	0.048198	0.00017	-3.31314
2013	600371294	6599	0	0.1	2.56495	4.97673	2.19722	3.96081	0.003002	0	-3.63795
2013	600371307	6510	1	0.1	2.56495	4.97673	2.19722	1.68176	0.001558	0	-3.61574
2013	600372174	7491	0	0.105737	2.56495	4.97673	3.61092	1.62049	0.045407	0	-3.54415
2013	600372684	5199	1	0.104548	2.56495	4.97673	1.94591	0	0.002	0	-3.39985
2013	600372692	7340	0	0.204802	2.56495	4.97673	3.91202	5.29515	0.009289	0.005713	-3.29846
2013	600372844	6510	0	0.128897	2.56495	4.97673	4.02535	0.780159	0.135251	0.05761	-3.39666
2013	600372967	5177	0	0.1	2.56495	4.97673	1.94591	2.14007	0.001785	0	-3.63117
2013	600373505	7320	0	0.10003	2.56495	4.97673	2.77259	3.93444	0.087807	0	-3.62103
2013	600373521	6520	0	0.104548	2.56495	4.97673	4.07754	1.33318	0.013843	0	-3.50836
2013	600373636	7520	0	0.106217	2.56495	4.97673	2.07944	0.693147	0.021583	0	-3.58875
2013	600373652	4011	0	0.124348	2.56495	4.97673	4.91998	2.04959	0.049248	3.7e-05	-3.52282
2013	600374014	5177	0	0.1	2.56495	4.97673	3.55535	1.68313	0.021329	0	-3.46898
2013	60037417X	5177	1	0.1	2.56495	4.97673	1.60944	3.96556	0.00589	0	-3.63791
2013	600374575	6520	0	0.141228	2.56495	4.97673	3.3673	2.05229	0.007061	0.003313	-3.54491
2013	600374591	4019	1	0.100143	2.56495	4.97673	3.04452	5.72162	-0.037021	0	-3.59857
2013	600374997	7514	0	0.199726	2.56495	4.97673	5.05625	5.51255	0.022791	0	-2.867
2013	600375498	5279	0	0.114057	2.56495	4.97673	3.89182	1.79868	0.016678	0	-3.49078
2013	600375754	7481	0	0.100622	2.56495	4.97673	2.83321	2.54553	-0.299948	0	-3.6376
2013	600376116	7513	0	0.106277	2.56495	4.97673	3.04452	2.8094	0.000518	0.002382	-3.56541
2013	600376474	142	0	0.146003	2.56495	4.97673	3.4012	5.8098	0.006095	0	-3.57278
2013	600376714	7211	0	0.146233	2.56495	4.97673	2.89037	2.50432	-0.0187	0	-3.29958
2013	600376861	7499	0	0.200271	2.56495	4.97673	4.07754	2.27992	0.017963	0.041533	-3.56572
2013	600377178	5112	0	0.308421	2.56495	4.97673	6.20456	5.15294	0.061111	0.015059	-2.53571
2013	600377215	7519	1	0.1	2.56495	4.97673	0.693147	9.25187	-0.081214	0	-3.40854
2013	60037732X	5152	0	0.1	2.56495	4.97673	1.09861	0.916291	0.001154	0	-3.58483
2013	60037759X	6510	0	0.13139	2.56495	4.97673	3.7612	4.13631	0.051291	0.010331	-3.56515
2013	600377768	7320	0	0.104663	2.56495	4.97673	3.13549	1.25276	0.004986	0	-3.59908
2013	600377792	7590	0	0.101672	2.56495	4.97673	4.33073	4.50424	0.114225	0	-3.36061
2013	600378007	7519	0	0.13547	2.56495	4.97673	4.80402	2.23683	0.020594	0.002384	-3.22077
2013	600378031	6510	0	0.16328	2.56495	4.97673	5.11199	3.40764	0.058893	0.009455	-3.21925
2013	600378867	3939	0	0.155976	2.56495	4.97673	5.1358	3.17879	0.051685	0	-3.23528
2013	600378920	6520	0	0.100324	2.56495	4.97673	3.2581	0.940007	0.00437	0	-3.60401
2013	600380385	5177	0	0.134666	2.56495	4.97673	3.7612	1.01592	0.000318	0	-3.48555
2013	600381011	5279	1	0.100214	2.56495	4.97673	2.56495	3.46834	0.000731	0	-3.6379
2013	600381038	6510	0	0.168803	2.56495	4.97673	4.81218	2.41781	0.066068	0.063184	-3.23627
2013	600381070	7519	1	0.1	2.56495	4.97673	3.2581	3.76027	0.00705	0	-3.62942
2013	600381302	6510	1	0.1	2.56495	4.97673	0.693147	5.54126	0.22028	0	-3.56488
2013	600381468	3099	1	0.100016	2.56495	4.97673	1.09861	0	0.068213	0	-3.47087
2013	600381556	7475	0	0.100622	2.56495	4.97673	2.94444	3.16875	0.046051	0	-3.62941
2013	600382436	2661	0	0.105392	2.56495	4.97673	2.94444	4.36874	-0.077853	0.007253	-3.58168
2013	600382487	5225	0	0.1	2.56495	4.97673	3.17805	3.4899	-0.001114	0	-3.52822
2013	600382751	5199	1	0.1	2.56495	4.97673	1.79176	6.99705	0.093352	0	-3.63755
2013	600382903	5273	0	0.10198	2.56495	4.97673	1.38629	3.54578	-0.19137	0	-3.41259
2013	600383682	5177	0	0.113526	2.48491	4.80402	4.09434	3.51936	0.044747	0	-2.98197
2013	600384060	6510	0	0.101339	2.56495	4.97673	3.46574	2.73353	0.01196	0	-3.636
2013	600384079	5177	1	0.1	2.30259	4.40672	2.07944	3.11034	0.000143	0	-3.51444
2013	600384175	7519	0	0.162546	2.56495	4.97673	3.78419	3.34212	0.074434	0	-3.63583
2013	600384407	6510	1	0.100313	2.56495	4.97673	1.79176	3.97781	0.000451	0	-3.61422
2013	600384730	6599	0	0.176467	2.56495	4.97673	5.57595	3.76173	0.05417	0.049609	-3.01293
2013	60038479X	5279	1	0.1	2.56495	4.97673	1.09861	0.405465	0	0	-3.63543
2013	600384917	7590	0	0.116732	2.56495	4.97673	1.94591	3.4761	-0.018395	0	-3.51276
2013	600384941	7320	0	0.124303	2.56495	4.97673	4.63473	1.68495	0.036954	0	-2.69025
2013	600385020	5178	0	0.101672	2.56495	4.97673	3.4012	3.84721	0.007983	0	-3.41743
2013	600385696	7519	0	0.104761	2.56495	4.97673	2.3979	4.86059	0.002434	0	-3.63302
2013	600385960	5252	1	0.100313	2.56495	4.97673	3.63759	4.85013	0.030353	0	-3.61802
2013	600386090	6510	0	0.135345	2.56495	4.97673	4.45435	3.61631	0.160719	0.011791	-3.33071
2013	600386293	6510	0	0.1	2.56495	4.97673	1.79176	4.00369	0.002136	0	-3.60504
2013	600386314	6520	0	0.104187	2.56495	4.97673	3.71357	5.03484	0.027675	1.8e-05	-3.40384
2013	60038655X	3932	0	0.130688	2.56495	4.97673	3.3322	1.91365	0.005084	0	-3.44243
2013	600386656	6510	1	0.1	2.56495	4.97673	1.09861	4.98703	-0.007619	0	-3.5935
2013	600386728	5252	0	0.104272	2.56495	4.97673	1.94591	4.70502	0.043531	0	-3.6358
2013	600386760	5179	0	0.173691	2.56495	4.97673	4.85981	2.68487	0.015939	0	-3.26579
2013	600387034	7475	1	0.100622	2.56495	4.97673	2.3979	3.83298	0.019721	0	-3.63794
2013	600387149	6510	0	0.113213	2.56495	4.97673	3.52636	1.92844	0.085847	0.04756	-3.56609
2013	600387843	3515	0	0.1	2.56495	4.97673	4.48864	2.67493	-0.039468	0	-3.36372
2013	60038874X	7519	0	0.108323	2.56495	4.97673	1.94591	2.92674	0.006222	0	-3.53554
2013	600389136	6510	0	0.176272	2.56495	4.97673	4.67283	4.74206	0.251408	0.102146	-3.3714
2013	600389363	3591	0	0.127759	2.56495	4.97673	4.49981	1.95231	0.023122	0	-3.2718
2013	600389566	7519	0	0.107737	2.56495	4.97673	2.83321	3.01737	-0.106274	0	-3.5541
2013	60038970X	6530	0	0.109421	2.56495	4.97673	5.28827	2.18759	0.0226	0	-3.28537
2013	600389785	5114	1	0.1	2.56495	4.97673	1.60944	1.8718	-0.01584	0	-3.57312
2013	600402150	7499	0	0.159875	2.89037	5.66988	3.63759	1.8315	0.032	0	-3.8347
2013	600402345	1492	0	0.1	2.89037	5.66988	3.46574	0.437214	-0.039539	0	-3.72788
2013	600402556	5273	0	0.101857	2.89037	5.66988	2.07944	4.38559	0.001182	0.079953	-3.81505
2013	600404121	2927	1	0.104714	2.89037	5.66988	3.55535	1.72591	0.00102	0	-3.82654
2013	600404359	5179	0	0.137538	2.89037	5.66988	4.00733	4.37436	0.169811	0	-3.52899
2013	600406581	7320	0	0.112155	2.89037	5.66988	4.44265	3.60349	0.079931	0	-3.31231
2013	600406944	7519	0	0.118712	2.89037	5.66988	3.43399	3.35107	0.006277	0	-3.80914
2013	600408245	7519	1	0.104714	2.89037	5.66988	2.07944	3.60317	0.000753	0	-3.83796
2013	600408739	5273	0	0.1	2.89037	5.66988	2.3979	1.25276	0.010205	0	-3.78743
2013	600409598	5119	0	0.1	2.83321	5.54908	1.79176	2.28238	0.002886	0	-3.79345
2013	600410046	5273	0	0.16755	2.83321	5.54908	5.3033	2.73923	0.000602	0	-2.59477
2013	600410716	3511	0	0.289194	2.83321	5.54908	5.36598	2.73583	0.063465	0	-3.21025
2013	600413167	4990	0	0.188064	2.83321	5.54908	4.8828	4.73606	0.033957	8.7e-05	-3.27314
2013	600413298	6510	0	0.100622	2.83321	5.54908	2.89037	4.38716	0.003942	0	-3.78751
2013	600413829	6540	0	0.101535	2.83321	5.54908	2.77259	5.68267	0.125922	0	-3.73764
2013	600415074	6321	0	0.214808	2.83321	5.54908	4.64439	5.53312	0.128396	0.01463	-3.22144
2013	600415373	5177	0	0.101223	3.55535	7.05359	3.66356	3.53176	0.014412	0	-4.49686
2013	600415736	6510	0	0.121639	2.19722	4.17439	4.18965	2.02815	-0.891944	0	-3.47768
2013	600415947	6510	1	0.1	2.83321	5.54908	1.60944	0.405465	0.014252	0	-3.52386
2013	600416560	7320	1	0.100929	2.83321	5.54908	2.07944	4.49822	-0.058792	0	-3.73982
2013	600417344	5279	0	0.1	2.83321	5.54908	2.63906	4.53837	0.002936	0	-3.73478
2013	600417395	6520	0	0.105299	2.89037	5.66988	3.78419	2.37003	-0.005768	0.011051	-3.75785
2013	600417651	6510	0	0.100313	2.89037	5.66988	2.30259	6.98995	0.040519	0	-3.53249
2013	600417686	7519	0	0.1	2.83321	5.54908	3.17805	4.91265	0.024784	0	-3.66739
2013	600418304	6520	0	0.1	2.83321	5.54908	1.79176	4.76559	0.000334	0	-3.58848
2013	600419884	6510	0	0.137583	2.83321	5.54908	4.69135	2.34961	0.223403	0.064495	-3.5647
2013	600430928	2641	0	0.152683	2.89037	5.66988	5.70044	3.21065	0.075724	0.005205	-3.14011
2013	600431584	7519	1	0.101672	2.99573	5.89164	2.77259	3.97781	0.037583	0	-3.91736
2013	600432552	7499	0	0.126147	2.99573	5.89164	3.4012	3.25011	0.001247	0	-3.73051
2013	600432712	5173	0	0.100313	2.89037	5.66988	1.94591	6.36532	0.000248	0	-3.67805
2013	600435438	7519	0	0.1	2.94444	5.78383	0.693147	3.49651	-0.00645	0	-3.87644
2013	600437636	7482	0	0.199974	3.29584	6.51767	4.68213	1.52158	0.024296	0	-3.65772
2013	600437871	6510	0	0.112078	2.89037	5.66988	2.70805	6.40935	-0.116331	0.032069	-3.57541
2013	600438356	7299	0	0.1	3.13549	6.18415	1.09861	0.405465	0.009662	0	-3.92418
2013	600440229	7483	0	0.110714	3.29584	6.51767	3.89182	2.08204	0.043752	0	-4.15217
2013	600440958	6510	1	0.114767	3.04452	5.99396	1.60944	4.15888	-0.000491	0	-3.69987
2013	600441619	6510	0	0.104088	2.99573	5.89164	2.94444	3.52309	0.020789	0	-3.81135
2013	60046057X	4023	0	0.100651	2.83321	5.54908	1.94591	3.70541	-0.154327	0	-3.78222
2013	600468192	7239	0	0.105365	2.83321	5.54908	2.30259	3.68051	-0.004437	0	-3.7978
2013	600472984	5299	0	0.105912	2.89037	5.66988	3.3322	3.10939	-0.011041	0	-3.65491
2013	600473725	6510	0	0.110153	2.89037	5.66988	2.3979	0.182322	0.035904	0	-3.80865
2013	600476176	5112	0	0.135896	3.2581	6.43935	4.11087	4.32964	0.289969	0	-3.74543
2013	600481573	3581	0	0.436464	3.04452	5.99396	6.07304	3.39471	0.161739	0.007249	-3.34372
2013	600481987	6510	0	0.114419	2.94444	5.78383	3.55535	3.70203	0.062604	0	-3.73584
2013	600482701	6510	0	0.316886	2.89037	5.66988	2.63906	9.22464	0.008586	0.001923	-2.64552
2013	600488636	6510	0	0.106211	2.89037	5.66988	3.66356	2.90633	0.114852	0	-3.75863
2013	600490744	3586	0	0.162903	2.89037	5.66988	5.87212	4.66219	0.340319	0.000544	-3.08367
2013	60049282X	3581	0	0.133913	2.99573	5.89164	5.72031	4.6172	0.210042	0	-3.55519
2013	625901431	6510	0	0.126532	3.2581	6.43935	3.82864	1.83169	0.020393	0.020284	-3.78404
2013	625903330	3599	0	0.105398	3.04452	5.99396	2.63906	2.03017	-0.030342	0	-3.95186
2013	625903605	5177	0	0.102536	3.04452	5.99396	2.77259	3.59457	0.242891	0	-3.35638
2013	625903672	5179	1	0.114057	3.04452	5.99396	2.07944	6.14204	0.000736	0	-3.58064
2013	625903832	6510	0	0.350487	3.13549	6.18415	8.23536	4.52093	-0.110522	0	-2.05708
2013	625904122	3931	0	0.123449	3.04452	5.99396	4.60517	2.92728	-0.069606	1.8e-05	-3.27264
2013	625904173	3971	0	0.248407	3.04452	5.99396	5.66988	4.12775	-0.045057	0	-3.68431
2013	625904368	3932	0	0.353246	2.99573	5.89164	7.81197	3.00927	0.095644	0	-3.11753
2013	625904675	3823	0	0.751606	2.99573	5.89164	7.50934	4.45246	0.094768	0	-2.0758
2013	625905280	6510	0	0.134563	2.99573	5.89164	4.07754	2.82711	-0.457974	0	-3.91616
2013	625905328	3922	1	0.114413	2.99573	5.89164	1.60944	6.93537	0.051279	0	-3.91057
2013	625905678	4011	0	0.338403	2.99573	5.89164	6.13773	3.86944	0.060463	0	-3.15113
2013	625906531	2740	0	0.634358	2.99573	5.89164	6.99118	4.96622	0.182878	0.000336	-3.12202
2013	625906822	2619	0	0.181973	2.99573	5.89164	4.54329	6.22407	0.478314	0	-3.41777
2013	625907462	7450	0	0.442684	3.13549	6.18415	9.06358	3.35283	0.620402	0	-2.77385
2013	625907489	3039	0	0.12805	2.89037	5.66988	4.46591	2.9383	0.00306	0	-3.6465
2013	625908772	7239	0	0.1	2.99573	5.89164	3.63759	1.27188	0.008557	0	-3.91786
2013	625908975	5176	0	0.160672	2.94444	5.78383	2.77259	6.00881	0.112748	0	-3.73074
2013	625909046	3971	0	0.113127	3.04452	5.99396	4.49981	4.60247	-0.070759	0	-3.75234
2013	625912341	7310	0	0.42641	2.83321	5.54908	5.71703	5.60248	0.070485	0	-2.27462
2013	62591235X	5090	0	0.152961	2.83321	5.54908	4.46591	4.91265	0.226128	0.000123	-3.27866
2013	633014277	6510	0	0.102163	2.83321	5.54908	2.77259	1.67398	0.026062	0.175637	-3.74656
2013	633025574	5169	0	0.534977	2.83321	5.54908	5.2832	4.7908	0.020832	0	-2.28238
2013	633052409	7492	0	0.100313	2.89037	5.66988	5.36598	4.23383	0.004522	0	-3.63433
2013	633053807	7519	0	0.104132	2.89037	5.66988	3.73767	1.6524	0.003441	0	-3.52866
2013	633056709	5151	1	0.1	2.77259	5.42053	2.3979	2.05412	0.011703	0	-3.70349
2013	633060003	3931	0	0.145592	2.89037	5.66988	4.20469	5.14432	0.010642	0.003671	-3.29767
2013	633061145	2311	0	0.187241	2.89037	5.66988	4.12713	5.93697	0.012207	0	-3.46875
2013	633062121	6510	0	0.298687	2.94444	5.78383	7.84502	2.29405	0.136185	0.033799	-3.06119
2013	633064645	5273	0	0.103282	2.89037	5.66988	2.48491	2.90042	-0.000555	0	-3.80516
2013	633071415	6520	1	0.100366	2.89037	5.66988	0.693147	5.17048	-0.006242	0	-3.5696
2013	63307144X	7340	1	0.1	2.89037	5.66988	1.79176	0.875469	0.002222	0	-3.5781
2013	633072522	7491	0	0.103161	3.2581	6.43935	4.39445	2.90485	0.127641	0	-4.15088
2013	633075088	2927	1	0.1	2.89037	5.66988	3.46574	4.15636	-0.014526	0	-3.83794
2013	633075264	6510	0	0.112446	2.89037	5.66988	4.63473	1.82075	0.007936	0	-3.73468
2013	633075483	5132	0	0.106318	2.89037	5.66988	3.66356	6.60255	0.000839	0.003331	-3.50984
2013	633076398	2720	0	0.184771	2.89037	5.66988	3.63759	4.42468	0.073064	0	-3.82266
2013	633076662	7320	0	0.113889	2.89037	5.66988	4.11087	1.86666	0.191812	0	-3.78187
2013	63307734X	7519	0	0.104338	2.89037	5.66988	1.94591	5.66122	0	0	-3.65478
2013	633078713	3595	1	0.1	2.89037	5.66988	3.3673	1.34062	0.004663	0	-3.8369
2013	633079249	5179	0	0.100313	2.89037	5.66988	3.58352	3.81173	0.003039	0	-3.70007
2013	633079951	5177	0	0.11286	2.89037	5.66988	3.17805	2.03499	0.081021	0.053034	-3.82811
2013	633079994	5177	0	0.1	2.89037	5.66988	1.94591	7.1673	-0.062311	0	-3.74188
2013	633091993	5149	0	0.1	2.89037	5.66988	1.09861	6.2432	-0.012936	0	-3.82089
2013	633609975	5177	0	0.112081	2.83321	5.54908	3.93183	3.42946	0.005454	0.03149	-3.648
2013	63361124X	5179	0	0.1	2.83321	5.54908	1.79176	0	0.000394	0	-3.7979
2013	633612250	5176	0	0.151528	2.83321	5.54908	3.66356	1.1987	0.05909	0.000827	-3.58188
2013	633612437	3714	0	0.246424	2.83321	5.54908	5.17048	5.31214	0.146119	0	-2.83025
2013	633612509	6520	0	0.100313	2.83321	5.54908	0.693147	7.22694	0.004012	0	-3.74818
2013	633612613	5177	0	0.155702	2.83321	5.54908	4.56435	1.56422	0.000689	0	-3.39683
2013	633613149	5178	0	0.101674	2.83321	5.54908	1.38629	6.24611	-0.012406	0	-3.79531
2013	63361327X	7212	0	0.100313	2.83321	5.54908	1.60944	7.84395	0.071217	0	-3.56877
2013	633614694	3829	0	0.20804	2.83321	5.54908	5.22036	5.49748	0.103954	0.003642	-2.80165
2013	633617481	7482	0	0.172315	3.09104	6.09131	5.32301	6.06154	0.093857	0	-3.39187
2013	633618230	4920	0	0.163169	2.83321	5.54908	5.86647	2.75341	0.115908	0.000521	-2.82686
2013	633618249	2659	1	0.1	2.83321	5.54908	3.29584	3.63251	0.020329	0	-3.66154
2013	633618345	6510	0	0.164098	2.83321	5.54908	4.26268	2.54273	0.009605	0	-3.74907
2013	633620306	4343	0	0.130332	2.83321	5.54908	4.68213	4.17769	0.187867	0	-3.52094
2013	633624884	1495	0	0.241339	2.83321	5.54908	4.14313	4.28203	-0.032318	9e-05	-3.6511
2013	633625991	1320	0	0.102745	2.83321	5.54908	2.63906	5.60269	0.01098	0	-3.78871
2013	633626089	4029	0	0.100348	2.83321	5.54908	3.55535	2.67617	0.001404	0	-3.70967
2013	633626150	7513	0	0.100124	2.83321	5.54908	1.94591	4.89784	0.000641	0	-3.79136
2013	633627874	5273	0	0.1	2.83321	5.54908	1.94591	1.54045	0.004741	0	-3.65168
2013	633629730	3912	0	0.1	2.83321	5.54908	1.60944	3.31419	0.002688	0	-3.03319
2013	633630686	3311	0	0.102503	2.77259	5.42053	4.45435	2.90207	0.003383	0	-3.39557
2013	63363074X	4851	0	0.1	2.83321	5.54908	4.14313	1.53235	0.005773	0	-3.59369
2013	633630758	6510	0	0.1	2.83321	5.54908	2.99573	1.59886	0.001186	0	-3.60502
2013	633632008	6520	0	0.146812	2.83321	5.54908	6.02828	0.963469	0.11211	0	-3.06313
2013	633644105	6520	1	0.118237	2.83321	5.54908	0.693147	0.693147	-0.022956	0.040274	-3.77363
2013	633644404	5169	0	0.137443	2.83321	5.54908	3.29584	3.68792	0.006112	0	-3.25806
2013	633644412	4190	0	0.142982	2.83321	5.54908	2.30259	1.38629	0.063415	0	-3.09353
2013	633645378	5179	0	0.1	2.83321	5.54908	3.61092	3.43399	0.007055	0	-3.7159
2013	633645482	6510	0	0.149057	2.83321	5.54908	4.17439	3.38227	-0.184088	0.036012	-3.7367
2013	633645490	3743	0	0.214743	2.83321	5.54908	4.95583	3.28554	0.381759	0	-3.05237
2013	633645597	6510	0	0.136196	2.89037	5.66988	6.3613	1.15523	0.01985	0	-3.27073
2013	633645845	3660	0	0.131114	2.83321	5.54908	4.47734	2.43784	0.20372	0	-3.52138
2013	633648237	6510	0	0.1	2.83321	5.54908	2.3979	0	0.090634	0	-3.78249
2013	633649141	6510	0	0.12558	2.83321	5.54908	4.31749	5.09126	0.0766	0.036706	-3.57361
2013	63365029X	7590	0	0.100313	2.83321	5.54908	1.09861	4.26268	0.045	0	-3.69684
2013	633650708	6510	0	0.226301	2.83321	5.54908	4.77912	3.42658	0.115524	0.054712	-3.45391
2013	633651356	6510	1	0.105903	2.83321	5.54908	2.30259	2.57346	0.002297	0	-3.74166
2013	633651815	7482	0	0.276691	2.83321	5.54908	6.14204	2.27705	0.04381	0	-2.95639
2013	63365299X	7119	1	0.1	2.83321	5.54908	0.693147	5.50533	0.001102	0	-3.78527
2013	633653685	7519	0	0.1	2.83321	5.54908	2.19722	5.64545	0.056528	0	-3.35817
2013	633667382	5177	1	0.100929	2.83321	5.54908	3.17805	0.04256	0.022086	0	-3.79305
2013	633668529	5281	1	0.100479	2.83321	5.54908	1.38629	3.4012	0.003448	0	-3.79787
2013	633672325	6530	0	0.100082	2.83321	5.54908	2.3979	0.832909	0.007175	0	-3.77762
2013	633673096	5090	1	0.1	2.83321	5.54908	4.02535	4.30087	0.001035	0	-3.68794
2013	633673571	5179	0	0.104694	2.83321	5.54908	3.2581	4.84356	-0.118356	0	-3.69837
2013	633673619	6599	0	0.148587	2.83321	5.54908	5.76519	2.88354	0.08021	0	-3.31933
2013	633673707	7310	0	0.116458	2.83321	5.54908	3.82864	2.82928	0.005367	0	-3.75146
2013	633675067	6510	0	0.100929	2.83321	5.54908	3.2581	4.11806	0.000173	0	-3.61943
2013	63368238X	5274	0	0.1	2.83321	5.54908	1.38629	0.847298	-0.000815	0	-3.79696
2013	633686364	2330	0	0.101233	2.83321	5.54908	4.94164	4.99249	-0.055729	0	-3.51581
2013	633687922	7113	0	0.115605	2.83321	5.54908	4.83628	3.89736	0.078665	0	-3.57384
2013	633688941	4700	1	0.1	2.83321	5.54908	3.7612	0.619039	-0.002069	0	-3.78947
2013	633689784	4910	0	0.101672	2.77259	5.42053	4.06044	0.205444	7.3e-05	0	-3.522
2013	633690056	7481	0	0.140921	2.77259	5.42053	6.21461	2.52741	0.277982	0	-3.49582
2013	633691251	5010	0	0.105039	2.77259	5.42053	4.70048	2.33063	0.005208	0	-3.50723
2013	633691446	6591	1	0.101617	2.83321	5.54908	2.3979	8.54294	-0.006752	0.001082	-3.12264
2013	633691518	5153	0	0.1	2.77259	5.42053	3.21888	5.33131	0.000106	0	-3.59143
2013	633691577	3963	0	0.365346	2.77259	5.42053	5.17615	4.07927	0.03174	0.031732	-3.10431
2013	633691737	6530	0	0.104548	2.77259	5.42053	4.06044	5.12313	-0.084526	0	-3.64374
2013	63369329X	6520	0	0.162998	2.77259	5.42053	4.21951	2.51914	0.077238	0	-2.97556
2013	633693951	6520	0	0.136544	2.77259	5.42053	6.41836	1.56534	0.076549	0	-2.86487
2013	633694049	3931	0	0.190271	2.77259	5.42053	4.85203	3.73128	0.166186	0	-3.58334
2013	633694233	3913	0	0.191058	2.83321	5.54908	5.71703	3.38757	0.043472	0	-2.84776
2013	633695797	7519	0	0.100313	2.77259	5.42053	3.43399	5.43663	-0.036018	0	-3.59183
2013	633696191	6540	0	0.106161	2.77259	5.42053	4.33073	2.31188	0.141631	0	-3.63702
2013	633696570	5299	0	0.138328	2.77259	5.42053	2.07944	6.09647	0.001593	0	-3.73656
2013	633697207	6510	0	0.300309	2.77259	5.42053	6.96697	5.06307	0.081578	0	-2.48178
2013	633697493	6510	0	0.174622	2.77259	5.42053	4.91998	2.62424	0.027416	0	-3.20213
2013	633698285	5177	0	0.104714	2.77259	5.42053	2.56495	1.17865	0.00393	0	-3.67081
2013	633698541	6520	1	0.1	2.77259	5.42053	2.70805	4.29826	0.005138	0	-3.69591
2013	633700584	6520	0	0.113716	2.77259	5.42053	3.13549	2.21723	0.124	0	-3.75046
2013	633700808	7590	0	0.126568	2.77259	5.42053	4.70953	3.00388	0.133177	0	-3.36381
2013	633701149	5179	0	0.1	2.77259	5.42053	4.2485	0.578078	0.005615	0	-3.57868
2013	633701333	6510	0	0.100313	2.77259	5.42053	2.56495	4.21582	-0.031104	0	-3.69835
2013	63370223X	3660	0	0.100622	2.77259	5.42053	3.17805	4.52132	-0.018258	0	-3.64631
2013	633702424	6520	0	0.177679	2.77259	5.42053	5.20949	3.00666	0.051941	0.00783	-3.11029
2013	633702598	3921	0	0.118705	2.77259	5.42053	4.93447	4.42215	0.094293	0	-3.28844
2013	633703013	3861	0	0.114409	2.77259	5.42053	2.56495	2.0898	0.012682	0	-3.50299
2013	633703072	2651	0	0.104548	2.48491	4.80402	2.07944	6.98114	-0.01265	0	-3.20674
2013	633703267	6510	0	0.104657	2.77259	5.42053	3.43399	1.78059	0.047953	0.022879	-3.72975
2013	633703638	2929	1	0.100313	2.77259	5.42053	2.3979	3.86073	-0.057886	0	-3.75247
2013	633705158	6510	1	0.102345	2.77259	5.42053	1.09861	2.99573	0.004544	0	-3.44337
2013	633705326	7239	0	0.1	2.77259	5.42053	2.48491	0	-0.023577	0	-3.66703
2013	633705684	6510	0	0.150897	2.77259	5.42053	4.67283	4.31105	0.064055	0.050704	-3.39902
2013	633705748	6790	0	0.136694	2.94444	5.78383	6.25767	0	-0.262746	0	-3.32827
2013	633705799	7519	0	0.156614	2.77259	5.42053	3.58352	3.84893	0.189422	0	-2.91389
2013	633705908	4813	0	0.1	2.77259	5.42053	3.3322	2.89037	6.3e-05	0	-3.44101
2013	633706302	6740	1	0.121979	2.77259	5.42053	2.63906	0	0.022045	0	-3.40522
2013	633706900	5175	1	0.10105	2.77259	5.42053	1.38629	6.93082	-0.018965	0	-3.57847
2013	633706986	7239	1	0.104028	2.77259	5.42053	2.77259	2.08774	0.001986	0	-3.75101
2013	633707348	5177	0	0.117568	2.77259	5.42053	4.09434	2.15097	0.061961	0	-2.83717
2013	633707751	6510	0	0.208394	2.77259	5.42053	4.02535	3.40543	0.058667	0	-3.18726
2013	63370821X	2632	0	0.132444	2.77259	5.42053	3.63759	6.15314	0.042436	0	-3.68305
2013	633708287	7519	1	0.100313	2.77259	5.42053	2.30259	2.67797	0.03749	0	-3.66672
2013	633708906	5169	0	0.103403	2.77259	5.42053	3.58352	5.4147	0.047703	0	-3.56178
2013	633709255	7519	0	0.132081	2.77259	5.42053	3.29584	3.59203	0.017012	0	-3.54041
2013	633709570	6510	0	0.568687	2.77259	5.42053	6.12249	5.68916	-0.03636	0.009789	-2.47794
2013	633709976	6510	0	0.24535	2.77259	5.42053	6.0845	5.94378	0.01547	0	-1.4417
2013	633710133	2760	0	0.163095	2.77259	5.42053	5.03044	4.38867	0.065801	0	-3.15165
2013	633710213	4011	0	0.199281	2.77259	5.42053	6.04737	3.64473	0.079295	0	-2.83579
2013	633710272	7520	0	0.132699	1.94591	3.61092	3.04452	5.33417	0.068474	0	-3.19775
2013	633711021	6540	0	0.1	2.77259	5.42053	2.99573	4.29478	-0.04339	0	-3.62306
2013	633711232	5153	0	0.1509	2.77259	5.42053	5.03044	0	0.022277	0	-3.12882
2013	633711291	3562	0	0.146729	2.77259	5.42053	3.2581	2.98366	0.166324	0	-3.72798
2013	633711777	6599	1	0.1	2.77259	5.42053	1.79176	4.54542	-0.574089	0	-3.73468
2013	633711902	7481	0	0.118914	2.77259	5.42053	4.47734	3.11377	0.101298	0	-3.70661
2013	633713190	6520	0	0.447067	2.77259	5.42053	7.20489	4.41182	0.008391	0.001059	-1.85136
2013	633713369	6520	0	0.301154	2.3979	4.61512	7.33041	3.61203	0.099904	0.002566	-2.60284
2013	633713879	6510	0	0.137186	2.77259	5.42053	4.97673	3.08153	0.032443	0	-3.60633
2013	633713940	7519	0	0.102127	2.77259	5.42053	3.7612	1.42139	-0.00188	0	-3.47299
2013	63371402X	6510	0	0.128361	2.77259	5.42053	4.77912	2.44529	0.065084	0	-3.68604
2013	633714222	6410	0	0.164082	2.77259	5.42053	3.78419	3.56921	0.035976	0	-3.5807
2013	633714636	6510	0	0.180924	2.77259	5.42053	4.63473	2.83609	0.156853	0.007384	-3.54994
2013	633714679	7482	0	0.153787	2.77259	5.42053	4.26268	6.33978	0.023246	0	-2.30056
2013	633714783	3913	0	0.237703	2.77259	5.42053	4.58497	3.40291	0.002786	0	-3.70187
2013	633714804	7520	1	0.102691	2.77259	5.42053	3.29584	5.17397	0.005283	0	-3.75379
2013	633714919	6510	0	0.102386	2.77259	5.42053	3.04452	5.19157	0.007534	0.025777	-3.71967
2013	633715057	2922	0	0.104272	2.77259	5.42053	4.95583	5.3829	-0.126033	0	-3.43214
2013	633715153	6510	0	0.138283	2.77259	5.42053	3.7612	3.30811	0.000256	0.051401	-3.68404
2013	633715348	3399	0	0.68068	2.77259	5.42053	8.01599	5.67275	0.013114	0	-1.69161
2013	633715647	5181	0	0.121118	2.70805	5.2832	3.2581	4.01024	0.042335	0	-3.28337
2013	633719138	6319	0	0.1	2.83321	5.54908	2.3979	2.23001	-0.880327	0	-3.79698
2013	633719461	6599	0	0.104057	2.83321	5.54908	2.63906	1.26369	0.019608	0	-3.64914
2013	633719808	7519	0	0.100047	2.83321	5.54908	1.38629	0.980829	0.00301	0	-3.71645
2013	633720534	4029	1	0.1	2.83321	5.54908	1.38629	3.45526	0.064494	0	-3.75252
2013	633721641	7010	0	0.102105	2.83321	5.54908	3.3673	2.39464	0.381157	0	-3.76126
2013	633721844	6510	1	0.102056	2.83321	5.54908	2.56495	2.39029	0.008217	0	-3.79218
2013	63372368X	6510	0	0.105607	2.83321	5.54908	2.77259	3.14415	0.001463	0	-3.7466
2013	633723719	6540	1	0.1	2.83321	5.54908	1.38629	3.09104	-0.00744	0	-3.61583
2013	63372405X	3963	0	0.195893	2.83321	5.54908	5.85793	4.07705	0.023706	0	-3.31749
2013	633725589	7519	0	0.113678	2.83321	5.54908	3.95124	2.35974	0.038881	0	-3.67298
2013	633725845	7450	0	0.137771	2.83321	5.54908	4.39445	2.93585	0.011869	0	-3.50864
2013	633726557	3919	0	0.162933	2.83321	5.54908	3.17805	3.40554	0.019476	0.002954	-3.712
2013	633727285	6510	0	0.100313	2.83321	5.54908	3.61092	5.77343	0.004941	0	-3.49203
2013	633728819	3714	0	0.163994	2.83321	5.54908	4.57471	3.29661	0.02445	0	-3.61705
2013	633729897	6510	0	0.174639	2.83321	5.54908	4.94876	2.23767	0.006082	0.063031	-3.41327
2013	633731620	3516	0	0.118235	2.83321	5.54908	3.29584	5.31093	-0.122279	0	-3.60943
2013	633732893	7482	0	0.259201	2.77259	5.42053	4.46591	6.94688	-0.002088	0	-2.95513
2013	633733431	1320	0	0.171822	2.77259	5.42053	5.07517	5.13461	0.039876	0	-3.47699
2013	633734207	6530	0	0.1	2.77259	5.42053	3.43399	4.78136	0.080226	0	-3.7211
2013	633734522	5179	0	0.1	2.77259	5.42053	2.89037	1.47085	-0.006881	0	-3.70673
2013	633734549	7511	0	0.281944	2.83321	5.54908	5.57595	5.54863	0.054539	0	-2.79665
2013	633735605	3599	0	0.143223	2.77259	5.42053	4.15888	4.10566	0.002759	0	-3.55451
2013	633735955	2632	1	0.1	3.2581	6.43935	3.58352	1.4816	0.005718	0	-4.14863
2013	633736405	1320	0	0.1	2.77259	5.42053	1.60944	5.10746	0	0	-3.72932
2013	633736464	7519	0	0.107373	2.77259	5.42053	2.99573	2.20885	0.102511	0	-3.73219
2013	633737694	6520	0	0.1	2.77259	5.42053	2.3979	1.52606	0.023374	0	-3.71628
2013	633764289	7499	1	0.102105	2.77259	5.42053	2.56495	3.16758	0.001769	0	-3.72289
2013	633770515	3990	0	0.111182	2.77259	5.42053	4.39445	6.08618	-0.0188	0	-3.3052
2013	63378022X	5252	0	0.100313	2.89037	5.66988	2.19722	3.02042	0.001346	0	-3.67315
2013	633780705	3595	0	0.156471	2.89037	5.66988	3.95124	3.86464	0.143386	0	-3.58942
2013	633780916	6520	1	0.100313	2.89037	5.66988	2.3979	7.5354	-0.038042	0	-3.73051
2013	633781767	6510	0	0.137178	2.89037	5.66988	3.17805	0.602175	-0.15452	0.049184	-3.75117
2013	633782196	3819	0	0.10327	2.89037	5.66988	4.23411	3.29202	0.474639	0	-3.76265
2013	633783674	4990	0	0.197352	2.89037	5.66988	3.63759	4.0268	0.110852	0.005829	-3.50814
2013	633784191	6510	0	0.153415	2.89037	5.66988	5.1358	2.44876	0.026432	0	-3.57715
2013	63378452X	6510	1	0.135505	2.89037	5.66988	2.83321	2.14739	0.009673	0	-3.82429
2013	633786015	4851	0	0.100622	2.89037	5.66988	3.97029	1.33196	0.001353	0	-3.52035
2013	633788344	7239	0	0.109242	2.83321	5.54908	3.17805	2.4993	0.015756	0	-3.69882
2013	633789806	5179	1	0.1	2.83321	5.54908	2.30259	1.65292	-0.071542	0	-3.79246
2013	633790460	7499	0	0.102804	2.83321	5.54908	1.94591	2.4987	0.00732	0.004642	-3.7978
2013	633790540	6510	0	0.13235	2.83321	5.54908	3.7612	3.08996	0.034652	0.106648	-3.75173
2013	633793143	6510	0	0.101095	2.83321	5.54908	3.66356	5.49663	-0.10977	0.000612	-3.57786
2013	633794787	3912	0	0.102227	2.83321	5.54908	2.70805	1.59505	0.055008	0	-3.7696
2013	633796467	6520	0	0.320447	2.83321	5.54908	6.29895	5.82918	0.072082	0.004387	-2.57149
2013	633796520	6510	0	0.178096	2.83321	5.54908	5.46806	5.80054	0.04076	0	-2.9182
2013	633796547	6599	0	0.137459	2.83321	5.54908	4.09434	5.71686	0.103852	0.029442	-3.43148
2013	633797240	7519	0	0.104873	2.83321	5.54908	3.82864	0.270875	0.079736	0	-3.76749
2013	633797400	3024	0	0.407129	2.83321	5.54908	7.6587	5.87362	0.067223	0	-1.83551
2013	633798155	6520	0	0.100313	2.83321	5.54908	3.49651	0	0.109274	0	-3.72175
2013	633798286	1320	0	0.198703	2.83321	5.54908	5.84932	3.43016	0.012434	0.043601	-3.24864
2013	633798403	5181	1	0.15603	2.83321	5.54908	1.38629	4.58836	0.025979	0	-3.46088
2013	63379842X	3516	0	0.156638	2.83321	5.54908	4.30407	6.07645	0.049155	0	-3.22369
2013	633798489	6540	0	0.171546	2.30259	4.40672	3.91202	2.04835	-0.301259	0	-3.51732
2013	633799377	6520	1	0.1	3.09104	6.09131	1.09861	1.70475	0.137608	0	-3.89954
2013	634317544	7519	0	0.105175	2.77259	5.42053	2.30259	0	0.003874	0	-3.65908
2013	634325640	1320	0	0.1	2.3979	4.61512	2.77259	2.3289	0.007458	0	-3.4975
2013	634331194	6510	0	0.203547	2.77259	5.42053	6.04025	2.28574	0.149636	0.05233	-3.09157
2013	63434258X	7520	1	0.133465	2.77259	5.42053	2.83321	0.060625	-0.89916	0	-3.6322
2013	634342985	6510	0	0.180979	2.77259	5.42053	3.97029	7.62737	0.352079	0	-2.60796
2013	634343144	4011	1	0.1	2.77259	5.42053	3.58352	3.64358	0.058011	0	-3.71485
2013	634343996	5252	0	0.104882	2.77259	5.42053	3.7612	3.2141	0.081883	0.005281	-3.70887
2013	63434485X	2651	1	0.100051	2.77259	5.42053	1.79176	4.69684	-0.030759	0	-3.75738
2013	634346011	5179	1	0.100313	3.04452	5.99396	2.30259	0.510826	0.000699	0	-3.94191
2013	634346775	8190	0	0.1	2.77259	5.42053	2.94444	2.84297	0.00341	0	-3.60429
2013	634348295	5211	1	0.1	2.77259	5.42053	2.63906	0.869038	0.004644	0	-3.71564
2013	634348308	5177	0	0.1	2.77259	5.42053	1.38629	1.54045	0.003831	0	-3.37059
2013	634348412	7491	1	0.142235	2.77259	5.42053	1.94591	5.32626	0.002798	0	-3.74222
2013	634348455	5137	1	0.100319	2.77259	5.42053	2.70805	0.693147	-0.02481	0.016929	-3.75
2013	634348594	6510	0	0.118045	2.77259	5.42053	4.36945	3.29773	-0.097428	0.03876	-3.73263
2013	634348906	5299	0	0.106421	2.77259	5.42053	3.68888	3.54133	0.001049	0	-3.69241
2013	63434901X	7519	0	0.113613	2.77259	5.42053	2.77259	2.8094	0.076106	0	-3.67899
2013	634349132	6510	0	0.417399	2.77259	5.42053	6.22059	2.92592	0.233731	0.015138	-3.17471
2013	634349271	7320	0	0.100009	2.77259	5.42053	1.38629	5.0876	-0.013849	0	-3.75448
2013	634349837	6510	0	0.162251	2.77259	5.42053	4.17439	3.31475	0.052795	0.058273	-3.67788
2013	634350061	6510	0	0.125006	2.77259	5.42053	3.93183	1.89612	0.005014	0.042317	-3.50414
2013	634351013	5177	0	0.106669	2.77259	5.42053	3.04452	1.96009	0.000616	0	-3.41379
2013	63435103X	6510	0	0.152686	2.77259	5.42053	4.06044	2.70219	0.037755	2e-05	-3.19359
2013	63436501X	4014	0	0.1	2.77259	5.42053	1.79176	0.955511	-0.010628	0	-3.72045
2013	63436560X	7590	0	0.118194	2.77259	5.42053	4.49981	1.73592	0.00217	0	-3.49746
2013	634365976	6510	0	0.100313	2.77259	5.42053	1.94591	1.50408	0.022021	0	-3.59953
2013	634366506	3586	0	0.117119	2.77259	5.42053	4.57471	3.60725	0.016306	0	-3.68824
2013	634367138	6520	0	0.119335	2.77259	5.42053	4.27667	5.83419	-0.00147	4.9e-05	-3.28833
2013	63436827X	6510	0	0.100313	2.77259	5.42053	2.07944	3.0377	-0.016321	0	-3.72878
2013	634368405	6510	0	0.1	2.77259	5.42053	3.17805	1.70869	-0.293506	0	-3.75591
2013	634368616	7990	0	0.100929	2.77259	5.42053	4.04305	2.65047	0.00487	0	-3.58743
2013	634369774	5179	0	0.100622	2.77259	5.42053	3.58352	1.04982	9.3e-05	0	-3.73593
2013	634369870	5273	1	0.100343	2.77259	5.42053	1.60944	5.10595	-0.020708	0	-3.64522
2013	634371663	6599	0	0.140558	2.77259	5.42053	5.57595	2.5087	-0.061186	0.019512	-3.49451
2013	634372463	6530	0	0.122217	2.77259	5.42053	4.12713	1.07651	0.087765	0.018375	-3.74684
2013	634381386	5241	0	0.1	2.77259	5.42053	0.693147	0	0.008901	0	-3.743
2013	634381941	6510	0	0.104489	2.77259	5.42053	2.94444	5.29135	-0.025395	0	-3.1659
2013	634392376	7519	1	0.108075	2.70805	5.2832	3.29584	4.23578	-9.2e-05	0	-3.575
2013	634394160	3990	0	0.144039	2.70805	5.2832	4.21951	3.95182	0.202122	0	-3.19038
2013	660500991	6312	1	0.102979	1.94591	3.61092	3.55535	7.53489	0.322798	0	-2.93271
2013	660501513	5137	0	0.372323	1.94591	3.61092	8.07403	3.30318	0.049927	0	-0.966369
2013	660505063	7519	1	0.180412	1.94591	3.61092	2.30259	1.06087	0.091774	0.119195	-3.39695
2013	66050540X	5178	0	0.19928	1.94591	3.61092	4.81218	5.5305	0.099329	0	-2.70642
2013	660505688	6510	1	0.1	1.94591	3.61092	3.09104	5.53733	0.179589	0	-3.36112
2013	660506058	6510	1	0.105687	1.94591	3.61092	2.3979	3.93183	0	0	-3.35764
2013	660506760	6510	0	0.211199	1.94591	3.61092	5.32788	4.73893	0.287907	0.006172	-2.74433
2013	660507368	6510	0	0.1	1.94591	3.61092	1.09861	5.02716	-0.037093	0	-3.2441
2013	660507616	6510	0	0.143619	1.94591	3.61092	5.46383	3.18477	0.212208	0	-2.838
2013	660508563	7320	0	0.117286	1.94591	3.61092	2.70805	1.66501	-0.100527	0	-3.38164
2013	660509232	6520	0	0.138358	1.94591	3.61092	2.99573	2.53202	0.065866	0.043535	-3.37662
2013	660510022	6510	0	0.181988	1.94591	3.61092	3.58352	6.40196	-0.150857	0	-3.15372
2013	660510372	3472	0	0.100227	1.94591	3.61092	3.52636	2.03292	0.00202	0.001674	-3.33704
2013	660511578	7519	0	0.141814	1.94591	3.61092	5.83188	0.884011	0.198936	0	-3.36979
2013	660511615	6510	0	0.1	1.94591	3.61092	1.60944	3.18842	0.000492	0	-3.35903
2013	660513776	6510	0	0.107038	1.94591	3.61092	3.93183	2.76758	-0.047705	0	-3.10123
2013	660514218	3481	1	0.1	1.94591	3.61092	3.55535	3.64453	0.000601	0	-3.32173
2013	660514306	5299	0	0.112193	1.94591	3.61092	2.3979	5.41298	-0.015214	0	-3.34156
2013	660516571	6510	0	0.108504	1.94591	3.61092	4.21951	2.00591	0.00947	0.001845	-3.34336
2013	660517064	3990	0	0.136718	1.94591	3.61092	4.92725	2.52544	0.11492	0	-3.14658
2013	66051738X	3589	1	0.100202	1.94591	3.61092	1.09861	5.92292	-0.514019	0	-3.38244
2013	660518606	5165	0	0.104715	1.94591	3.61092	2.77259	5.10514	0.009068	0	-3.3007
2013	660519051	5273	0	0.100622	1.94591	3.61092	1.94591	2.63906	-0.116547	0	-3.22173
2013	660519801	7724	0	0.139631	1.94591	3.61092	4.33073	2.0299	0.037761	0.00587	-2.86666
2013	66052124X	6510	0	0.104686	1.94591	3.61092	3.73767	2.51296	-0.017166	0	-3.39768
2013	660522082	6520	0	0.100313	1.94591	3.61092	1.38629	0.693147	-0.032413	0	-3.37405
2013	660523237	6520	1	0.104714	1.94591	3.61092	1.79176	0	0.039506	0	-3.24735
2013	660524619	5273	0	0.133007	1.94591	3.61092	5.04343	0.365725	0.085198	0.000127	-3.39107
2013	660524635	5273	0	0.1	1.94591	3.61092	2.56495	4.5136	0.008081	0	-3.357
2013	660526067	6510	1	0.110416	1.94591	3.61092	3.43399	2.74299	0.008896	0.211223	-3.39651
2013	660526219	7499	0	0.129836	1.94591	3.61092	2.77259	1.38629	0.053662	0	-3.39545
2013	660526278	6510	1	0.114122	1.94591	3.61092	2.19722	0.117783	0.004065	0.162602	-2.99522
2013	660526470	5273	0	0.1	1.94591	3.61092	1.38629	0.287682	-0.048917	0	-3.30874
2013	660527529	6510	0	0.104272	1.94591	3.61092	4.45435	2.69859	0.01318	0	-3.33586
2013	660527705	7240	0	0.214335	1.94591	3.61092	5.94017	5.06004	-0.700992	0	-2.64922
2013	660533312	6510	1	0.1	1.94591	3.61092	1.38629	3.39002	0.009677	0	-3.05358
2013	660534200	7729	1	0.1	1.94591	3.61092	2.30259	1.63142	-0.218069	0	-3.20767
2013	66053442X	6510	1	0.152308	1.94591	3.61092	3.43399	1.79176	0.233607	0	-3.27583
2013	660537794	6510	0	0.108194	1.94591	3.61092	3.04452	1.30833	0.009124	0	-3.39095
2013	660540045	6312	0	0.1	1.94591	3.61092	1.09861	0.693147	0.002725	0	-3.37879
2013	660540061	6520	0	0.11229	1.94591	3.61092	4.48864	2.01187	0.267112	0	-3.28738
2013	660541099	6510	0	0.116831	1.94591	3.61092	4.48864	2.01793	-0.08922	0	-3.38318
2013	660542825	5177	0	0.1	1.94591	3.61092	2.30259	0.287682	0.001136	0	-3.33539
2013	660547327	6510	0	0.1	1.94591	3.61092	0.693147	5.11199	-0.045674	0	-3.35142
2013	660548098	6520	0	0.1	1.94591	3.61092	1.60944	4.06903	-0.014286	0	-3.27642
2013	660549429	6510	0	0.102618	1.94591	3.61092	2.94444	2.71175	0.038054	0	-3.30434
2013	660549576	6510	0	0.104272	1.94591	3.61092	0.693147	0	0.00365	0	-3.02299
2013	661550528	3581	0	0.253447	1.94591	3.61092	5.44674	5.61795	0.306164	0	-2.76563
2013	661550800	7519	1	0.104272	1.94591	3.61092	2.63906	2.6768	-0.274935	0	-3.29877
2013	661551483	6599	0	0.278727	1.94591	3.61092	5.20949	1.93407	0.238551	0	-2.08623
2013	661551635	5178	1	0.132569	1.94591	3.61092	2.63906	6.70054	-0.039119	0.025872	-2.94198
2013	661552048	6510	0	0.107435	1.94591	3.61092	2.3979	2.32239	0.003221	0	-3.37366
2013	661552435	6420	0	0.108558	1.94591	3.61092	3.17805	2.96033	-0.054173	0.005662	-3.32374
2013	661552523	6520	1	0.100196	1.94591	3.61092	1.60944	0	0.118196	0	-3.20796
2013	661553593	7296	0	0.159116	1.94591	3.61092	2.19722	2.55529	0.855456	0.057653	-3.39345
2013	661554318	7330	0	0.123608	1.94591	3.61092	3.3673	3.82163	0.10162	0.207362	-3.39436
2013	661556030	6510	0	0.118283	1.94591	3.61092	4.09434	0.985058	0.027581	0.008994	-3.38027
2013	661556073	7240	1	0.1051	1.94591	3.61092	1.38629	2.87168	0	0	-3.33014
2013	661556671	7590	0	0.1	1.94591	3.61092	2.56495	0.606136	0.002322	0	-3.31307
2013	661557949	6510	0	0.107113	1.94591	3.61092	3.43399	1.86149	0.038909	0	-3.36148
2013	661558693	7590	0	0.145377	1.94591	3.61092	4.09434	5.88606	0.038881	0	-3.19325
2013	661560291	6510	0	0.1	1.94591	3.61092	1.38629	0.693147	-0.069824	0	-3.39796
2013	661560873	6510	1	0.1	1.94591	3.61092	2.19722	5.54224	-0.023435	0	-3.36914
2013	661565033	7590	0	0.133915	1.94591	3.61092	3.55535	3.56038	0.067845	0	-3.31449
2013	661566968	6510	0	0.105618	1.94591	3.61092	3.04452	0.832909	-0.10232	0.031317	-3.39096
2013	661567055	5177	0	0.100888	1.94591	3.61092	1.79176	2.8792	-0.010567	0	-3.37642
2013	661567207	6420	1	0.1	1.94591	3.61092	1.38629	0.287682	0.007874	0	-3.16305
2013	661567784	5177	0	0.109138	1.94591	3.61092	3.46574	2.87229	0.008392	0.003104	-3.38715
2013	661569202	5139	0	0.101316	1.94591	3.61092	2.70805	4.75051	0.007866	0	-3.30105
2013	661569413	7590	0	0.1	1.94591	3.61092	2.94444	2.78295	0.026805	0	-3.38549
2013	661570510	6510	0	0.105283	1.94591	3.61092	2.3979	2.57261	0.196102	0	-3.37001
2013	661571695	6510	0	0.100749	1.94591	3.61092	2.99573	1.72839	0.009233	0.006762	-3.39181
2013	661572276	6510	0	0.127163	1.94591	3.61092	2.99573	5.89672	-0.000118	0	-3.17655
2013	661572778	5177	0	0.104272	1.94591	3.61092	1.94591	1.29928	-0.028502	0	-3.39794
2013	661574052	7590	1	0.1	1.94591	3.61092	1.09861	0.405465	0.009852	0	-2.94331
2013	661577659	7491	0	0.1	1.94591	3.61092	2.48491	2.8596	0.000317	0	-3.23076
2013	661577667	5176	0	0.102746	1.94591	3.61092	2.48491	1.21302	0.035854	0	-3.31481
2013	661578977	6510	0	0.115326	1.94591	3.61092	3.82864	2.75295	0.389686	0	-3.15518
2013	661581287	5279	0	0.1	1.94591	3.61092	1.38629	4.43478	0	0	-3.39793
2013	661581500	6510	1	0.104714	1.94591	3.61092	0.693147	0.693147	-0.089552	0	-3.39505
2013	661582431	7519	1	0.1	1.94591	3.61092	1.79176	2.43361	0.024155	0	-3.30824
2013	661583020	7320	1	0.1	1.94591	3.61092	1.38629	7.15644	0.000194	0	-3.37857
2013	661584840	6520	0	0.126983	1.94591	3.61092	3.04452	1.1314	0.009314	0	-3.39657
2013	661585608	6520	0	0.110446	1.94591	3.61092	4.43082	2.69593	0.008448	0	-3.35568
2013	661588761	6510	1	0.101308	1.94591	3.61092	2.3979	1.16315	0.092153	0	-3.29205
2013	661589107	7491	0	0.112689	1.94591	3.61092	3.73767	4.22237	0.003014	0	-3.33945
2013	661590714	7239	1	0.104714	1.94591	3.61092	1.38629	2.63906	0.013309	0	-3.39412
2013	661591370	7519	0	0.100409	1.94591	3.61092	2.48491	4.38656	-0.000982	0	-3.05283
2013	661592568	8620	0	0.116189	1.94591	3.61092	4.02535	5.14368	0.05322	0	-3.10357
2013	661594627	6520	0	0.155603	1.94591	3.61092	3.66356	0.369747	-0.114378	0.127845	-3.37727
2013	661597422	7310	0	0.1	1.94591	3.61092	1.38629	1.67398	0.004598	0	-3.35348
2013	661597713	6510	0	0.101399	1.94591	3.61092	3.2581	1.335	-0.115728	0.020564	-3.39431
2013	661597975	6510	0	0.108865	1.94591	3.61092	2.07944	3.55942	0	0	-3.25737
2013	661598003	7519	0	0.1	1.94591	3.61092	3.82864	5.0943	0.031879	0	-3.25975
2013	661598679	5178	0	0.126023	1.94591	3.61092	5.2832	5.77898	-0.021382	0	-2.74748
2013	661599970	6510	0	0.134279	1.94591	3.61092	4.23411	1.7415	0.060737	0	-3.38894
2013	662150059	7320	0	0.114057	1.94591	3.61092	2.30259	1.23676	0.002407	0	-3.39427
2013	662150155	6510	0	0.137704	1.94591	3.61092	3.8712	5.70676	-0.104939	0	-2.98021
2013	66215042X	6599	0	0.100574	1.94591	3.61092	1.60944	2.74084	0.153654	0	-3.39722
2013	66215093X	8790	0	0.13376	1.94591	3.61092	5.49306	2.44486	-0.187961	0	-3.28763
2013	662151035	6510	0	0.276286	1.94591	3.61092	5.43372	4.73354	-0.994464	0	-3.12944
2013	66215122X	7296	1	0.100622	1.94591	3.61092	1.38629	3.68051	0.051792	0	-3.21067
2013	662151334	6510	0	0.398565	1.94591	3.61092	4.34381	5.64111	-0.040377	0	-2.65865
2013	662151510	7320	0	0.161859	1.94591	3.61092	1.79176	3.40784	-0.539733	0	-3.33517
2013	662151975	7320	0	0.217899	1.94591	3.61092	4.20469	3.49144	-0.054796	0.029611	-3.3663
2013	662152417	7320	0	0.462347	1.94591	3.61092	6.22654	3.55772	0.078579	0.024985	-2.51906
2013	662152468	7519	0	0.138779	1.94591	3.61092	5.8522	3.35721	-0.061808	0	-3.12117
2013	662153604	6510	0	0.114413	1.94591	3.61092	3.78419	3.11713	-0.584471	0	-3.39438
2013	662153719	7519	0	0.218804	1.94591	3.61092	4.72739	4.97396	0.056463	0.00157	-2.11354
2013	662153751	7519	0	0.123317	1.94591	3.61092	3.2581	6.51991	0.015351	0	-3.15841
2013	662153815	6530	0	0.112589	1.94591	3.61092	2.94444	0.959776	0.038429	0	-3.39747
2013	662153823	6510	0	0.104714	1.94591	3.61092	1.79176	4.45899	-1.26339	0	-3.39631
2013	66215392X	7519	0	0.121635	1.94591	3.61092	4.17439	2.25621	0.056576	8.6e-05	-2.55583
2013	662154332	5273	0	0.131404	1.94591	3.61092	3.29584	3.96811	-0.352593	0	-3.31219
2013	662154447	6510	0	0.101531	1.94591	3.61092	3.29584	0.238411	0.024347	0	-3.38981
2013	662154463	7450	0	0.244841	1.94591	3.61092	3.73767	0.949867	-0.13826	0	-3.16373
2013	662155036	6510	0	0.176696	1.94591	3.61092	5.54908	0.928713	-0.116914	0	-3.00566
2013	662155271	7239	0	0.189703	1.94591	3.61092	3.4012	1.7507	0.085197	0.089061	-3.39776
2013	662157170	7320	0	0.1	1.94591	3.61092	2.3979	2.9069	-0.142899	0	-3.38988
2013	662158093	6510	0	0.101459	1.94591	3.61092	2.56495	2.39029	-0.238447	0.017762	-3.36454
2013	662159897	5299	0	0.15443	1.94591	3.61092	4.33073	4.41562	0.142531	0.00373	-2.94761
2013	662160556	8330	1	0.113865	1.94591	3.61092	3.43399	2.10413	-0.220565	0	-3.39623
2013	662162762	6510	0	0.1	1.94591	3.61092	1.09861	2.70805	0.00111	0	-3.26398
2013	662164901	6510	0	0.100308	1.94591	3.61092	2.07944	3.67086	0.038441	0.029489	-3.35321
2013	662168590	7519	0	0.100622	1.94591	3.61092	4.30407	2.6032	0.234452	0	-2.67527
2013	662169729	5299	0	0.139879	1.94591	3.61092	4.64439	1.89323	-0.481413	0.005722	-3.2882
2013	662169964	5175	0	0.101441	1.94591	3.61092	2.30259	0.93827	0.010188	0	-3.2241
2013	662170666	7499	0	0.10201	1.94591	3.61092	3.09104	3.58484	-0.053671	0.036134	-3.37821
2013	662170818	6510	0	0.11399	1.94591	3.61092	4.8828	1.8759	-0.001455	0	-3.37469
2013	662172039	7320	1	0.1	1.94591	3.61092	0.693147	5.0626	-0.001169	0	-3.33831
2013	662173015	6510	0	0.101535	1.94591	3.61092	3.66356	1.06289	0.001566	0	-3.39792
2013	66217670X	6510	0	0.103182	1.94591	3.61092	3.17805	1.30716	0.016151	0	-3.32899
2013	662176806	6510	0	0.119782	1.94591	3.61092	2.99573	0.839751	0.162343	0	-3.39089
2013	662177219	6599	0	0.100054	1.94591	3.61092	1.09861	4.07754	-0.053001	0	-3.38633
2013	662177729	6510	0	0.128655	1.94591	3.61092	5.32301	0.23484	0.171959	0.011772	-3.11684
2013	662177817	6510	0	0.105687	1.94591	3.61092	4.41884	1.92834	0.163678	0	-3.25081
2013	662178932	6510	0	0.1	1.94591	3.61092	3.2581	2.95282	-0.714968	0	-3.30962
2013	662181808	6321	0	0.103471	1.94591	3.61092	2.56495	1.50408	0.033694	0.062976	-3.37389
2013	662183440	3562	1	0.1	1.94591	3.61092	1.09861	1.38629	-0.01444	0	-3.29351
2013	66218374X	4014	0	0.142953	1.94591	3.61092	3.68888	3.60745	0.131563	0.022431	-3.33196
2013	662184005	5090	0	0.1	1.94591	3.61092	3.2581	3.4417	-0.031571	0	-3.39599
2013	662185585	3389	0	0.105912	1.94591	3.61092	2.70805	4.02917	0.01127	0	-3.39561
2013	662185606	7519	0	0.104917	1.94591	3.61092	2.3979	4.85047	-3.97306	0	-3.39104
2013	662186641	7499	0	0.105543	1.94591	3.61092	3.09104	0.906721	0.043574	0	-3.3979
2013	662188161	7590	0	0.119671	1.94591	3.61092	3.80666	4.99829	-0.374389	0	-3.313
2013	662188516	7519	1	0.105041	1.94591	3.61092	2.94444	3.18956	-0.535893	0	-3.38425
2013	66218980X	7990	0	0.132074	1.94591	3.61092	4.31749	3.20033	-0.019226	0	-3.26014
2013	662190835	7499	0	0.108476	1.94591	3.61092	3.3322	1.08619	0.017774	0	-3.18326
2013	662192101	5272	0	0.117726	1.94591	3.61092	5.22575	2.64099	0.012435	0	-2.55189
2013	66219289X	6510	0	0.104311	1.94591	3.61092	1.79176	1.88707	0.019713	0	-3.1815
2013	662193358	6510	0	0.174357	1.94591	3.61092	4.31749	1.62818	-0.098476	0.021167	-3.24731
2013	662198490	6510	0	0.100095	1.94591	3.61092	1.38629	4.46207	-0.056055	0	-3.38898
2013	662199004	7320	0	0.103171	1.94591	3.61092	3.63759	2.05204	0.003607	6.4e-05	-3.13628
2013	662199805	7499	1	0.108795	1.94591	3.61092	2.30259	2.19722	0.006095	0.027631	-3.37305
2013	663100678	6510	0	0.165108	1.94591	3.61092	3.3322	2.34961	1.92006	0	-3.20654
2013	663101574	6510	0	0.105041	1.94591	3.61092	1.09861	4.86368	-1.07903	0	-3.37944
2013	663101937	6510	0	0.101654	1.94591	3.61092	2.89037	0.995428	-0.26	0	-3.255
2013	663103684	3931	0	0.424491	1.94591	3.61092	7.06561	3.03335	0.104041	0.064466	-2.37854
2013	663104214	6510	0	0.136328	1.94591	3.61092	5.04986	1.30221	-0.020436	0.005165	-3.36075
2013	663104775	6510	0	0.100313	1.94591	3.61092	1.38629	6.22983	0.340765	0	-3.04931
2013	663108768	6510	0	0.10925	1.94591	3.61092	4.31749	2.65057	-0.423806	0	-3.21978
2013	663111799	5153	0	0.126449	1.94591	3.61092	2.89037	5.72704	-0.021279	0	-3.19097
2013	663113073	5273	0	0.110539	1.94591	3.61092	3.09104	1.95269	-0.010342	0	-3.39057
2013	663115407	7820	0	0.268177	1.94591	3.61092	3.93183	7.70546	0.087721	0.005662	-2.78167
2013	663115474	7340	0	0.105985	1.94591	3.61092	3.49651	3.30505	0.019125	0	-3.21971
2013	663116629	6530	0	0.156271	1.94591	3.61092	3.55535	3.44718	-0.278306	0.005965	-3.27544
2013	663117015	7590	0	0.1	1.94591	3.61092	1.94591	0.693147	0.001829	0	-3.33943
2013	663117680	6510	1	0.102484	1.94591	3.61092	1.09861	1.50408	1.48361	0	-3.35822
2013	66311819X	6510	0	0.129512	1.94591	3.61092	4.2485	4.08707	0.007201	0	-3.26653
2013	66311931X	3464	0	0.1	2.07944	3.91202	2.56495	0.405465	0.067797	0	-3.43541
2013	663121073	2419	1	0.1	1.94591	3.61092	0.693147	0.693147	0.0058	0	-3.39191
2013	663121495	5279	1	0.105365	1.94591	3.61092	1.60944	0.693147	-0.131403	0	-3.31803
2013	663124493	7519	1	0.104548	1.94591	3.61092	2.48491	0	0.002096	0	-3.37096
2013	663124944	6510	0	0.1	1.94591	3.61092	3.93183	2.87807	0.00212	0	-3.30136
2013	663127010	5177	0	0.104427	1.94591	3.61092	1.94591	4.81624	0.006965	0	-3.31924
2013	663128670	6510	0	0.104548	1.94591	3.61092	3.21888	1.66613	0.001203	0	-3.36113
2013	663130789	6510	0	0.124376	1.94591	3.61092	3.98898	1.85571	0.0213	0	-3.29085
2013	663132020	7320	0	0.1	1.94591	3.61092	1.60944	0.223144	0.001312	0	-3.39346
2013	663132741	6510	1	0.100837	1.94591	3.61092	2.30259	2.53016	-0.174496	0	-3.39417
2013	663132821	7340	1	0.100724	1.94591	3.61092	1.09861	5.42274	-0.020495	0.005978	-3.36971
2013	663133058	7482	0	0.115334	1.94591	3.61092	4.09434	2.38861	0.018483	0	-3.38682
2013	663133357	6510	1	0.100443	1.94591	3.61092	3.17805	3.77426	-0.157417	0	-3.3596
2013	663133365	8949	0	0.1	1.94591	3.61092	1.94591	2.61496	0.053713	0	-3.19025
2013	663134835	7590	0	0.105041	1.94591	3.61092	1.79176	0	0.00095	0	-3.28658
2013	663135061	6510	0	0.108334	1.94591	3.61092	3.2581	1.15057	0.006335	0.103667	-3.39795
2013	663136689	5273	0	0.101138	1.94591	3.61092	2.77259	2.55464	-0.014072	0	-3.39762
2013	663138481	6510	0	0.139728	1.94591	3.61092	3.3322	2.91677	0.001968	0	-3.39704
2013	663147265	5153	0	0.105039	1.94591	3.61092	4.67283	1.12957	-0.489286	0	-3.33327
2013	663149463	5179	0	0.111763	1.94591	3.61092	3.13549	3.60476	0.004347	0	-3.24828
2013	663701780	7519	0	0.107412	1.94591	3.61092	2.99573	1.49821	0.01559	0	-3.36047
2013	663705810	6510	0	0.14637	1.94591	3.61092	2.19722	3.65713	0.038232	0.037881	-3.38175
2013	663707269	5176	1	0.104714	1.94591	3.61092	2.07944	4.90633	0.003864	0	-3.22194
2013	663709352	6599	0	0.187786	1.94591	3.61092	5.02388	3.03215	0.041218	0	-2.19378
2013	663711516	6599	1	0.104714	1.94591	3.61092	1.79176	1.43508	-0.081299	0	-3.38409
2013	663713159	6540	0	0.104714	1.94591	3.61092	3.04452	2.28747	0.023476	0	-3.36569
2013	663713415	6510	0	0.100904	1.94591	3.61092	1.94591	4.60183	-0.091799	0	-3.3857
2013	663713503	6510	1	0.101372	1.94591	3.61092	1.94591	3.55057	0.012717	0	-3.34466
2013	663714426	6420	0	0.105041	1.94591	3.61092	2.77259	1.335	0.003729	0	-3.3375
2013	663715074	6510	1	0.1	1.94591	3.61092	0.693147	2.48491	0	0	-3.31573
2013	663715250	6510	0	0.106985	1.94591	3.61092	4.57471	1.92181	0.036934	0	-3.33767
2013	663717926	3921	0	0.277175	1.94591	3.61092	6.03548	3.14204	-0.196238	0.047045	-2.60681
2013	663718363	7590	0	0.105093	1.94591	3.61092	3.98898	0	-0.000184	0	-3.37529
2013	66372152X	8529	0	0.127978	1.94591	3.61092	4.44265	2.5576	0.055672	0	-3.06574
2013	66372339X	7491	0	0.114965	1.94591	3.61092	2.70805	3.29319	0.004451	0	-3.38938
2013	663723453	6510	0	0.100329	1.94591	3.61092	2.3979	1.16315	-0.01676	0.003352	-3.26297
2013	663723656	6510	1	0.1	1.94591	3.61092	1.79176	3.18635	0.001422	0	-3.3849
2013	663725539	6510	0	0.100313	1.94591	3.61092	1.94591	1.20397	-0.082414	0	-3.31907
2013	663728705	6599	0	0.101027	1.94591	3.61092	1.94591	5.59719	-0.041488	0	-2.55187
2013	663728836	7499	0	0.11717	1.94591	3.61092	3.13549	2.98889	0.000264	0	-3.39329
2013	663729636	6540	0	0.129289	1.94591	3.61092	4.83628	5.93511	0.011116	0	-2.95594
2013	663729644	6510	1	0.120311	1.94591	3.61092	2.70805	0.538997	-0.182998	0	-3.3798
2013	663729775	5136	0	0.117372	1.94591	3.61092	4.14313	3.25499	0.006734	0.001073	-3.18999
2013	663730290	7320	0	0.104411	1.94591	3.61092	2.56495	2.28578	1.51856	0.252531	-3.34725
2013	663731381	6510	1	0.100711	1.94591	3.61092	1.38629	0.510826	-0.31952	0	-3.34093
2013	663733184	7519	0	0.1	1.94591	3.61092	1.38629	1.09861	-0.120427	0	-3.21155
2013	663734515	6520	0	0.102399	1.94591	3.61092	2.19722	2.04769	-0.214428	0	-3.39439
2013	663735737	7340	0	0.100153	1.94591	3.61092	2.19722	3.79829	-0.007713	0	-3.36532
2013	663736182	6510	1	0.100006	1.94591	3.61092	1.09861	5.01064	0.001109	0.001109	-3.26415
2013	663740405	6510	1	0.1	1.94591	3.61092	0.693147	5.11199	0.021914	0	-3.39502
2013	663740536	6420	0	0.184453	1.94591	3.61092	4.70048	2.6305	-0.073579	0	-3.17723
2013	663742419	5181	0	0.100168	1.94591	3.61092	2.07944	2.75457	0.007469	0	-3.39057
2013	663743702	2760	0	0.1	1.94591	3.61092	0.693147	5.53339	-0.075885	0	-3.19306
2013	663743921	6510	1	0.105365	1.94591	3.61092	2.19722	1.9981	-0.611842	0	-3.14089
2013	663744174	6510	0	0.137126	1.94591	3.61092	1.09861	2.07944	-0.182622	0	-3.21766
2013	663744967	6510	0	0.104088	1.94591	3.61092	2.83321	1.37055	0.017891	0	-3.39754
2013	663745409	6510	1	0.104714	2.3979	4.61512	1.60944	1.09861	-0.645833	0	-3.3625
2013	663745572	7475	1	0.149163	1.94591	3.61092	3.09104	3.56348	0.148971	0	-3.36448
2013	663745863	6510	0	0.104548	1.94591	3.61092	2.77259	2.97893	0	0	-3.38471
2013	663745898	5177	0	0.100032	1.94591	3.61092	0.693147	1.38629	0	0	-3.18081
2013	663749047	7514	0	0.149248	1.94591	3.61092	4.7362	4.10125	0.205039	0	-2.82433
2013	664600164	6530	0	0.109398	1.94591	3.61092	2.19722	0.559616	0.031065	0.026627	-3.21688
2013	664602362	7721	1	0.105792	1.94591	3.61092	1.79176	2.7213	0.007379	0.003171	-3.18711
2013	664604587	7722	0	0.1	1.94591	3.61092	1.38629	0	0.005618	0	-3.35585
2013	664604691	8190	1	0.1	1.94591	3.61092	2.89037	3.93413	0.341547	0	-3.39756
2013	664605651	6420	0	0.1	1.94591	3.61092	1.09861	1.50408	-0.11087	0	-3.14272
2013	664608625	6510	0	0.109433	1.94591	3.61092	4.40672	3.82676	-0.02481	0	-2.79168
2013	664609011	6510	0	0.104714	1.94591	3.61092	2.94444	0.476924	-0.04923	0	-3.39467
2013	664609062	7513	0	0.101736	1.94591	3.61092	2.07944	3.3673	0.136331	0	-3.38039
2013	664609919	7519	0	0.103111	1.79176	3.2581	4.56435	2.73437	0.12637	0	-3.28737
2013	66461104X	7233	1	0.1	1.94591	3.61092	1.09861	6.55678	-0.038786	0	-3.37059
2013	664611541	6420	0	0.116771	1.94591	3.61092	5.1299	2.13726	-3.77559	0	-3.34626
2013	664612309	7590	0	0.140139	1.94591	3.61092	4.38203	4.52055	0.081321	0.023	-3.18094
2013	664612325	6550	0	0.107462	1.94591	3.61092	3.95124	2.25438	0.131033	0	-3.29647
2013	664615024	3829	0	0.104714	1.94591	3.61092	0.693147	3.82864	0	0	-3.30539
2013	664619674	8390	0	0.181553	1.94591	3.61092	4.11087	2.75047	-0.313423	0.02301	-3.28098
2013	664619738	6510	0	0.1	1.94591	3.61092	1.60944	2.07944	0.006079	0	-3.2121
2013	664620851	3599	1	0.1	1.94591	3.61092	0.693147	3.78419	-0.014255	0	-3.37897
2013	664620931	3441	0	0.100313	1.94591	3.61092	0.693147	1.60944	-0.052882	0	-3.34199
2013	664621360	7233	0	0.105683	1.94591	3.61092	3.85015	1.89167	0.001225	0.000408	-3.36742
2013	664621694	5299	1	0.101069	1.94591	3.61092	0.693147	4.21951	0.013177	0	-3.38094
2013	664622996	5166	0	0.100313	1.94591	3.61092	2.19722	1.96361	0.006386	0	-3.33471
2013	664624086	5176	0	0.154939	1.94591	3.61092	4.40672	1.86513	0.149909	0	-3.29843
2013	664626137	5179	0	0.103111	1.94591	3.61092	3.49651	4.07435	0.017273	0	-3.34955
2013	664629290	6510	1	0.1	1.94591	3.61092	1.09861	2.80336	-0.086	0	-3.33014
2013	664631075	6510	0	0.152903	1.94591	3.61092	3.46574	0.785521	0.069246	0	-3.35842
2013	664632262	6510	0	0.100258	1.94591	3.61092	2.56495	0.606136	-0.428081	0	-3.39515
2013	664632844	6510	1	0.100622	1.94591	3.61092	2.48491	1.55335	0.008252	0	-3.36006
2013	664632887	6510	0	0.136331	1.94591	3.61092	5.43372	1.78442	0.094149	0	-3.28511
2013	664634284	7320	0	0.132237	1.94591	3.61092	2.07944	3.87417	0.051087	0.113587	-3.3504
2013	664634938	6510	1	0.100518	1.94591	3.61092	1.79176	3.07269	0.050122	0	-3.35986
2013	664635674	6510	0	0.105803	1.94591	3.61092	3.66356	1.50408	-7.1009	0	-3.18047
2013	664635789	5274	0	0.107788	1.94591	3.61092	3.4012	2.30259	0.086794	0.027843	-3.39626
2013	664640158	3542	0	0.214973	1.94591	3.61092	5.25227	4.49442	0.000426	0.000287	-2.97322
2013	664640457	7590	0	0.115975	1.94591	3.61092	2.83321	4.5136	0.214666	0	-3.37844
2013	664641302	6420	0	0.100313	1.94591	3.61092	1.94591	0.606136	0.001024	0	-3.27598
2013	664642743	8630	1	0.1	1.94591	3.61092	1.60944	3.23868	0.001361	0	-3.23133
2013	664642786	7239	0	0.1	1.94591	3.61092	2.07944	0	-0.002508	0	-3.30349
2013	664644722	6510	0	0.104789	1.94591	3.61092	3.13549	3.28568	0.004003	0	-3.39297
2013	664645522	7519	0	0.12228	1.94591	3.61092	3.71357	5.3048	-0.01351	0	-3.33795
2013	664647229	3511	0	0.132877	1.94591	3.61092	2.63906	5.26428	0.024292	0.000381	-3.36211
2013	665601927	7491	0	0.100313	1.94591	3.61092	0.693147	0	0.01599	0	-3.31711
2013	665601943	5177	0	0.107321	1.94591	3.61092	4.63473	1.96258	0.000505	0	-3.24081
2013	665603244	5274	0	0.13451	1.94591	3.61092	2.56495	1.54045	-0.208075	0	-3.27052
2013	665606154	5179	0	0.133306	1.94591	3.61092	3.21888	4.22562	0.007607	0	-2.67006
2013	665609638	6510	0	0.106837	1.94591	3.61092	5.10595	2.29278	0.126159	0	-3.32238
2013	665609689	5179	0	0.148384	1.94591	3.61092	2.48491	3.65184	0.000158	0	-3.32741
2013	665610153	6321	0	0.10872	1.94591	3.61092	4.83628	5.65895	0.036477	0	-3.17624
2013	665610823	7320	0	0.11791	1.94591	3.61092	3.13549	1.8718	0.000466	0	-3.12853
2013	665611164	5179	0	0.1	1.94591	3.61092	1.38629	3.02852	0.119835	0	-2.99092
2013	665612968	7519	0	0.258305	1.94591	3.61092	2.30259	1.54045	-15.9091	0.181818	-2.42241
2013	665615608	7499	0	0.109568	1.94591	3.61092	3.13549	2.28424	0.01529	0	-3.36163
2013	665617398	6510	0	0.1	1.94591	3.61092	1.60944	0	0.023017	0	-3.39339
2013	665620212	6510	0	0.114135	1.94591	3.61092	1.79176	1.94591	-0.004975	0	-3.32667
2013	665622779	7519	1	0.100622	1.94591	3.61092	2.70805	2.79466	-5.74401	0	-3.21478
2013	665623800	6599	0	0.108937	1.94591	3.61092	2.77259	6.37911	0.020564	0.019068	-3.22078
2013	665624483	6510	0	0.110024	1.94591	3.61092	4.15888	2.73106	0.119041	0.34384	-3.39365
2013	665627174	3592	0	0.129236	1.94591	3.61092	3.3673	1.90424	0.088043	0.016267	-3.33372
2013	665627588	6510	0	0.129763	1.94591	3.61092	3.95124	2.16174	0.26867	0.049749	-3.06248
2013	665628935	8021	0	0.142278	1.94591	3.61092	4.8752	3.86606	0.124597	0	-2.84149
2013	665630066	6510	0	0.100527	1.94591	3.61092	1.38629	4.75071	0.036156	0	-3.38663
2013	665630883	2661	0	0.100987	1.94591	3.61092	2.19722	3.59731	0.050963	0	-3.15234
2013	665630955	6510	0	0.101784	1.94591	3.61092	2.70805	0.728239	-0.160441	0	-3.36114
2013	665632686	7320	0	0.183267	1.94591	3.61092	4.56435	1.6527	-0.203017	0	-3.29697
2013	665635844	5279	0	0.107108	1.94591	3.61092	3.04452	2.22462	-0.307065	0	-3.39669
2013	665638017	6319	0	0.102399	1.94591	3.61092	2.77259	2.82138	-0.315588	0	-3.36103
2013	665640176	6530	0	0.100313	1.94591	3.61092	4.60517	1.47099	0.066867	0	-3.39449
2013	665641339	6540	0	0.1	1.94591	3.61092	2.94444	3.15936	0.004347	0	-3.39646
2013	66564154X	7520	1	0.1	1.94591	3.61092	1.38629	2.42775	-0.019308	0	-3.33028
2013	665642227	7519	0	0.138826	1.94591	3.61092	3.43399	2.866	0.002339	0	-3.36392
2013	665644636	6510	0	0.124574	1.94591	3.61092	3.71357	4.21213	-0.206348	0	-3.37756
2013	665645655	6410	0	0.100313	1.94591	3.61092	2.07944	7.67899	0.045675	0	-3.12097
2013	66564779X	6510	0	0.104367	1.94591	3.61092	2.63906	4.53673	0.001879	0	-3.05475
2013	665648055	6510	0	0.105635	1.94591	3.61092	4.34381	1.73072	0.02983	0.031742	-3.26109
2013	665648231	6420	0	0.100313	1.94591	3.61092	0.693147	4.55388	0.000558	0	-3.39386
2013	665648370	6510	1	0.1	1.94591	3.61092	2.19722	2.99573	-0.003988	0	-3.39796
2013	66564955X	5271	0	0.108323	1.94591	3.61092	2.99573	1.116	0.000987	0	-3.36794
2013	665874482	7519	0	0.109042	1.94591	3.61092	5.4848	2.15176	-0.034833	0	-2.83647
2013	666250006	6510	0	0.108086	1.94591	3.61092	4.34381	4.8079	-0.012347	0	-2.97423
2013	666251455	6510	1	0.497291	1.94591	3.61092	3.3322	6.36742	0.09236	0	-2.8484
2013	666251551	6510	1	0.108114	1.94591	3.61092	3.73767	0.959257	0.013028	0.041945	-3.38654
2013	666251578	2720	0	0.326205	1.94591	3.61092	4.89784	5.6835	0.063629	0.029073	-2.91315
2013	66625447X	6510	0	0.131992	1.94591	3.61092	2.63906	2.46549	0.500988	0.063241	-3.28102
2013	666254787	7320	0	0.108042	1.94591	3.61092	3.52636	3.77936	0.156828	0	-3.32897
2013	666255800	7721	0	0.109918	1.94591	3.61092	2.3979	2.37955	-0.003954	0	-3.3635
2013	666255851	7499	0	0.100719	1.94591	3.61092	2.70805	0.85745	0.011063	0	-3.39758
2013	666258040	5274	1	0.1	1.94591	3.61092	3.21888	2.39029	0.006995	0	-3.31326
2013	666258091	7519	0	0.141976	1.94591	3.61092	4.36945	2.56298	0.060561	0	-3.23052
2013	666258198	6510	1	0.142754	1.94591	3.61092	2.19722	3.07385	0.001383	0	-3.22853
2013	666258403	6322	0	0.109168	1.94591	3.61092	4.14313	2.13817	-0.009199	0	-3.3271
2013	666259641	6599	0	0.100313	1.94591	3.61092	1.60944	3.17805	-0.258389	0	-3.37093
2013	666260407	6510	0	0.121518	1.94591	3.61092	3.93183	3.04547	0.084278	0.017543	-3.08918
2013	666262437	8630	0	0.104013	1.94591	3.61092	1.09861	2.77259	-1.00699	0	-3.29786
2013	666264010	6510	1	0.104413	1.94591	3.61092	1.79176	2.12823	-0.049123	0.033918	-3.25592
2013	666264424	6520	1	0.1	1.94591	3.61092	1.09861	1.38629	0	0	-3.13996
2013	666266403	7519	0	0.100313	1.94591	3.61092	1.38629	1.7346	-0.043043	0	-3.39636
2013	666268230	6510	1	0.107524	1.94591	3.61092	3.7612	2.52382	-0.083761	0	-3.37486
2013	666268249	6510	0	0.327189	1.94591	3.61092	4.39445	3.18325	-0.121689	0	-2.68046
2013	666268337	6510	0	0.1	1.94591	3.61092	1.60944	0.223144	0	0	-3.33924
2013	666268345	7590	0	0.10069	1.94591	3.61092	2.56495	3.50656	0.093673	0	-3.37233
2013	666269874	5199	0	0.153424	1.94591	3.61092	3.7612	5.0295	0.025589	0.113024	-3.31364
2013	666270736	6410	0	0.115358	1.94591	3.61092	3.2581	1.61741	-0.049356	0.000991	-3.30339
2013	666273275	7499	1	0.1	1.94591	3.61092	1.38629	2.07944	0.015837	0	-3.34672
2013	666275481	5131	0	0.1	1.94591	3.61092	2.83321	0.060625	0.003499	0	-3.39723
2013	666277495	7499	1	0.1	1.94591	3.61092	1.09861	2.48491	0.002455	0	-3.30621
2013	666277575	5299	0	0.104272	1.94591	3.61092	2.77259	2.65324	0.006377	0	-3.39786
2013	666277620	6510	0	0.26329	1.94591	3.61092	4.06044	3.49863	-1.01746	0.082065	-3.37632
2013	666280555	6530	0	0.100002	1.94591	3.61092	1.09861	3.58352	0.119365	0	-3.3353
2013	666283799	6510	0	0.104714	1.94591	3.61092	5.67332	2.00288	0.322167	0	-3.1329
2013	66628381X	6510	0	0.100522	1.94591	3.61092	1.09861	0	-0.350951	0	-3.14851
2013	666283836	7233	1	0.1	1.94591	3.61092	1.09861	1.25276	0.025676	0	-3.36453
2013	666285989	6530	0	0.104714	1.94591	3.61092	2.19722	5.75772	-0.068497	0	-3.39036
2013	666286252	6420	0	0.1	1.94591	3.61092	3.43399	1.61608	0.060606	0	-3.29518
2013	666287052	5177	0	0.121746	1.94591	3.61092	2.94444	3.69304	0.04106	0	-3.3924
2013	666287298	6530	0	0.1491	1.94591	3.61092	3.91202	2.76875	0.00905	0	-3.17878
2013	666287634	5179	0	0.117646	1.94591	3.61092	3.89182	1.84583	0.048005	0	-3.34257
2013	66628795X	7590	0	0.102281	1.94591	3.61092	1.09861	5.20675	-0.075403	0	-3.3543
2013	666288688	5273	0	0.1	1.94591	3.61092	2.70805	3.47019	0.001174	0	-3.33377
2013	666292118	6510	0	0.13551	1.94591	3.61092	3.98898	2.59074	0.063128	0	-3.38325
2013	666293209	7520	0	0.1	1.94591	3.61092	1.79176	2.69463	-0.061601	0	-3.36599
2013	666293524	6510	0	0.10037	1.94591	3.61092	1.60944	4.62006	0.001848	0	-3.2903
2013	666295124	6510	1	0.103513	1.94591	3.61092	1.60944	0.223144	0	0	-2.77174
2013	666295175	7722	0	0.100313	1.94591	3.61092	3.97029	1.51259	0.061186	0	-3.39501
2013	666297365	5273	1	0.104714	1.94591	3.61092	2.63906	5.83414	-0.050278	0	-3.29941
2013	666299889	5189	0	0.105926	1.94591	3.61092	2.77259	1.62268	-0.216589	0	-3.38074
2013	66690150X	5299	0	0.1	1.94591	3.61092	0.693147	1.94591	0.044118	0	-3.17658
2013	666903986	6530	0	0.116281	1.94591	3.61092	4.33073	2.60614	0.088459	0	-3.31427
2013	666905420	6510	0	0.107051	1.94591	3.61092	3.04452	3.67757	0.003742	0	-3.37153
2013	666907311	6510	1	0.118804	1.94591	3.61092	4.58497	0	0.077937	0	-2.8132
2013	666907610	7519	0	0.116882	1.94591	3.61092	3.29584	5.54533	-0.091792	0	-3.26761
2013	66690783X	5177	1	0.144552	1.94591	3.61092	4.20469	4.78598	-0.020265	0	-2.71112
2013	666907936	7450	0	0.233121	1.94591	3.61092	4.40672	4.48224	-0.018176	0	-3.20767
2013	666908146	6510	0	0.209157	1.94591	3.61092	4.18965	2.48362	0.142827	0	-3.39758
2013	666909747	6599	1	0.132721	1.94591	3.61092	5.1985	1.6864	-0.446897	0	-3.07067
2013	666913789	6510	0	0.100291	1.94591	3.61092	1.94591	1.29928	-0.105392	0.018557	-3.38184
2013	666915346	7499	0	0.104997	1.94591	3.61092	3.43399	1.57554	0.295091	0.104795	-3.38685
2013	666916090	7499	0	0.10852	1.94591	3.61092	3.55535	5.89828	0.004645	0	-3.25976
2013	66691735X	6510	0	0.101215	1.94591	3.61092	2.19722	2.14007	-0.08803	0	-3.37436
2013	66692121X	6510	0	0.111005	1.94591	3.61092	2.70805	1.43848	-0.279453	0	-3.38819
2013	666921914	6510	0	0.105746	1.94591	3.61092	3.09104	3.44772	-0.263768	0	-3.38216
2013	666922538	6510	0	0.104714	1.94591	3.61092	0.693147	6.87833	-0.820587	0	-3.37192
2013	66692519X	3543	0	0.164143	1.94591	3.61092	4.39445	5.36217	-0.076153	0.174076	-3.14311
2013	666925886	7482	0	0.100313	1.94591	3.61092	2.70805	1.34993	0.131802	0	-3.39544
2013	666928542	4990	0	0.193183	1.94591	3.61092	4.92725	2.95628	0.023008	0.000336	-2.53747
2013	666929940	6510	0	0.146773	1.94591	3.61092	3.46574	2.60388	-0.128138	0.063485	-3.39499
2013	666930028	7239	0	0.115001	1.94591	3.61092	2.77259	3.39897	0.011224	0.015752	-3.37694
2013	666933421	7240	0	0.10806	1.94591	3.61092	5.59842	2.3572	0.256777	0.008295	-3.14259
2013	666933499	5169	1	0.167849	1.94591	3.61092	2.94444	3.3499	0.046655	0	-3.11785
2013	666933667	6510	0	0.223832	1.94591	3.61092	4.68213	2.81434	-0.628113	0.096428	-3.37303
2013	666933720	3719	0	0.241872	1.94591	3.61092	5.43372	5.98626	0.135131	0.043696	-2.52905
2013	666934600	4011	0	0.104714	1.94591	3.61092	1.38629	0.980829	-0.005556	0	-3.38527
2013	666938185	6550	0	0.138845	1.94591	3.61092	3.7612	3.55874	0.030671	0	-3.32908
2013	666940939	6520	0	0.102457	1.94591	3.61092	3.04452	1.29473	0.001095	0	-3.25826
2013	666942213	6510	0	0.109115	1.94591	3.61092	4.17439	2.4134	0.011419	0.086074	-3.34424
2013	666944657	5179	0	0.102691	1.94591	3.61092	2.89037	2.65572	-0.070107	0	-3.34882
2013	666949407	6510	0	0.1	1.94591	3.61092	5.51745	1.45824	0.008544	0	-3.3692
2013	666949474	7320	0	0.101069	1.94591	3.61092	2.07944	0.133531	0.2	0	-2.88384
2013	667502260	7520	0	0.100131	1.94591	3.61092	4.72739	0	0.00069	0	-3.38716
2013	667503634	5299	1	0.1	1.94591	3.61092	0.693147	5.76205	-0.020423	0	-3.32009
2013	667503925	7499	1	0.112192	1.94591	3.61092	3.46574	1.3618	-0.071243	0	-3.36022
2013	667505218	6420	1	0.1	1.94591	3.61092	2.30259	3.16875	-0.005558	0	-3.38919
2013	667505269	5273	1	0.1	1.94591	3.61092	1.09861	1.25276	0.000819	0	-3.30611
[truncated: 63,126 more rows]
